# Supplementary material for: Research metrics of Australian eating disorders researchers
Source: J Eat Disord. 2025 Mar 31;13:57. doi: 10.1186/s40337-025-01239-5 (PMC11956253; doi:10.1186/s40337-025-01239-5)
Supplement: Supplementary file 1 — Supplementary Material 1 [file 40337_2025_1239_MOESM1_ESM.xlsx]

## Sheet: Professional Classifications
Rank	Author ID	Title	Institute	State	Professional classification	Clinical practice ?
Expertscape	Expertscape	Bio	Expertscape, confirmed via bio and recent publications	Expertscape, confirmed via bio	Bio	Bio
1	33	Prof	Western Sydney University, Waratah Private Hospital	NSW	Psychiatrist	Yes
2	44	A/Prof	University of Southern California	USA	Psychiatrist	No
3	49	Prof	Flinders University	SA	Clinical Psychologist	No
4	15	Dr	Deakin University, Break Binge Eating	VIC	Researcher	No
5	43	Prof	The University of Sydney, Total Health Care, InsideOut Institute	NSW	Clinical Psychologist	No
6	13	A/Prof	University of North Carolina, University of Western Australia	WA	Researcher	No
7	39	Dr	University of Melbourne	VIC	Researcher	No
8	17	A/Prof	Australian National University, University of Tasmania	TAS	Researcher	Yes
9	2	A/Prof	University of Melbourne, Orygen, Swinburne University of Technology	VIC	Researcher	No
10	10	A/Prof	University of Technology, Basten & Associates Clinical Psychologists	NSW	Clinical Psychologist	Yes
11	28	Prof	Deakin University	VIC	Psychologist	No
12	46	Prof	La Trobe University	VIC	Psychologist	No
13	47	Prof	Swinburne University of Technology	VIC	Cognitive Neuropsychologist	No
14	23	Prof	La Trobe University, CENTRE FOR EATING, WEIGHT & BODY IMAGE, Australian Eating Disorder Research and Translation Centre	VIC	Clinical Psychologist	Yes
15	9	Prof	The University of Melbourne	VIC	Psychiatrist	Yes
16	14	A/Prof	University of Melbourne	VIC	Psychologist	No
17	48	Prof	University of Melbourne, Royal Children's Hospital Melbourne	VIC	Paediatrician	Yes
18	29	Prof	Westmead Institute for Medical Research, University of Sydney, Westmead, NSW, Australia	NSW	Paediatrician	Yes
19	26	Dr	Deakin University	VIC	Psychologist	No
20	37	A/Prof	InsideOut Institute, The University of Sydney	NSW	Psychologist	Yes
21	45	Dr	The Swan Centre, Self employed, University of Western Australia	WA	Psychologist	Yes
22	42	A/Prof	The Sydney Children's Hospitals Network, Ramsey Health Care	NSW	Psychiatrist	Yes
23	18	Dr	King's College London, Juniver	England	Psychologist	No
24	12	Dr	The University of Sydney	NSW	Dietitian	Yes
25	35	A/Prof	Curtin University, Breeze Psychology	WA	Clinical Psychologist	Yes
26	25	Prof	Australian Catholic University	NSW	Dietitian	Yes
27	5	-	The University of Sydney, Illawarra Eating Disorder Service	NSW	Dietitian	Yes
28	11	Dr	University of Melbourne	VIC	Psychologist	No
29	22	Dr	University of Melbourne, La Trobe University	VIC	Researcher	No
30	30	Dr	The University of Sydney, The Children's Hospital at Westmead	NSW	Dietitian	Yes
31	50	Prof	University of Newcastle, Hunter Medical Research Institute	NSW	Dietitian	Yes
32	41	Dr	Flinders University, Advanced Psychology Services	SA	Clinical Psychologist	Yes
33	31	A/Prof	The University of Sydney, St Vincent’s Private Hospital Sydney	NSW	Clinical Psychologist	Yes
34	40	Dr	La Trobe University, Australia & New Zealand Academy for Eating Disorders	VIC	Psychologist	No
35	24	Dr	Monash University	VIC	Researcher	No
36	21	Dr	The University of Newcastle	NSW	Dietitian	No
37	4	Prof	Monash University	VIC	Researcher	No
38	8	Dr	Monash University, The Australian Eating Disorders Research and Translation Centre	VIC	Researcher	No
39	32	Prof	Curtin University, Centre for Clinical Interventions	WA	Clinical Psychologist	Yes
40	16	Prof	The University of Sydney, InsideOut Institute	NSW	Psychiatrist	Yes
41	34	Dr	University of Melbourne, Foundation Psychology Melbourne	VIC	Researcher	No
42	3	Dr	Curtin University, The Swan Centre	WA	Clinical Psychologist	Yes
43	38	A/Prof	Sydney Children’s Hospital Network, The University of Sydney, The Children’s Hospital at Westmead	NSW	Dietitian	Yes
44	36	Dr	Self-employed, Western Sydney University	VIC	Researcher	No
45	6	Dr	The University of Sydney	NSW	Clinical Psychologist	Yes
46	7	Prof	Monash University, Deakin University	VIC	Researcher	No
47	19	Dr	The University of Technology Sydney	NSW	Researcher	No
48	27	Prof	Flinders University	SA	Psychologist	No
49	1	Dr	James Cook University	VIC	Researcher	No
50	20	Prof	Macquarie University	NSW	Clinical Psychologist	No
				Classification	Count	Yes CP	No CP
				Researcher	14	0	14
				Psychologist	10	2	8
				Clinical Psychologist	11	8	3
				Dietitian	7	6	1
				Psychiatrist	5	3	2
				Cognitive Neuropsychologist	1	0	1
				Paediatrician	2	2	0
				TOTAL	50	21	29

## Sheet: Affiliated institutions
Organisation	Institute	Number
	Expertscape, bio confirmed	Expertscape, bio confirmed
Universities	Australian Catholic University	1
	Australian National University	1
	Curtin University	3
	Deakin University	4
	Flinders University	3		CATEGORY	COUNT
	James Cook University	1		All Aus Uni	49
	King's College London	1		Aus Go8 Uni	24
	La Trobe University	4		Aus non-Go8 Uni	25
	Macquarie University	1		International Uni	3
	Monash University	4		Hospitals	7
	Swinburne University of Technology	2		Private practice	10
	The University of Western Australia	2		Institutes	7
	University of Melbourne	8
	University of Newcastle	2
	The University of North Carolina	1		TOTAL	76
	University of Southern California	1
	Western Sydney University	2
	The University of Sydney	9
	University of Technology Sydney	2
	TOTAL	52
Private Psychology Practices	Advanced Psychology Services	1
	Basten & Associates Clinical Psychologists	1
	The Swan Centre	2
	Foundation Psychology Melbourne	1
	Total Health Care, Sydney	2
	Australia & New Zealand Academy for Eating Disorders	1
	Centre for Clinical Interventions	1
	Centre For Eating, Weight & Body Image	1
	TOTAL	10
Research Institute	Orygen	1
	Hunter Medical Research Institute	1
	InsideOut Institute, Sydney	3
	The Australian Eating Disorders Research and Translation Centre	2
	TOTAL	7
Hospitals	St Vincent’s Private Hospital Sydney	1
	Ramsay Health Care	1
	Sydney Children’s Hospital Network	2
	The Children’s Hospital at Westmead	2
	The Royal Children’s Hospital Melbourne	1
	TOTAL	7

## Sheet: Scholarly Output
Rank	Author ID	Revised PC (training)	Total Scholarly Output (10y)	# of publications in FED (10y)	% Total pubs in eating disorders research	Avg % ED Outputs/rank 10	Avg Total Scholarly Output/rank 10	Documents in top citation percentiles	H-Index	Field-Weighted Citation Impact	First Author %	Single Author %	Co-Author %	Last Author %	Corresponding Author %	Citations per Publication
Expertscape	Expertscape	Bio	Scopus	Expertscape	(pubs in FED taken from expertscape/ all pubs in the past 10 years taken from scopus)x100	(average of 10 ranking bins)	(average of 10 ranking bins)	Scopus	Scopus	Scopus	Scopus	Scopus	Scopus	Scopus	Scopus	Scopus
1	33	Psychiatrist	285	194	68.0702			137	65	1.98	8.8	5.3	46.5	33.5	26.1	26.5
2	44	Psychiatrist	254	124	48.8189			135	41	2.41	24.9	3.2	53.9	18.1	23.5	24.4
3	49	Clinical Psychologist	310	110	35.4839			98	55	2.31	15.9	1.8	30.6	51.8	26.5	36.9
4	15	Researcher	107	62	57.9439			64	31	3.44	55.7	8.9	21.5	13.9	60.8	42.8
5	43	Clinical Psychologist	354	131	37.0056			94	52	1.75	5.3	0	51.6	43.2	3.2	24.8
6	13	Researcher	113	68	60.177			45	31	2.5	27	0	56.2	7.9	31.5	51.2
7	39	Researcher	151	64	42.3841			80	36	2.36	23.1	0	53	23.9	20.1	29.5
8	17	Researcher	216	77	35.6481			90	55	1.98	4.9	4.2	60.1	29.4	1.78	35.4
9	2	Researcher	115	50	43.4783			46	24	2.11	38	2.2	46.7	10.9	37	20.4
10	10	Clinical Psychologist	134	73	54.4776	48.3488	203.9	70	31	2.44	15.3	0	58.6	21.6	18.9	32.4
11	28	Psychologist	274	63	22.9927			119	38	1.77	8.5	0.9	59.4	24.1	18.4	23.5
12	46	Psychologist	269	41	15.2416			74	67	1.99	2.7	2.7	47.8	43.2	11.7	35.8
13	47	Cognitive Neuropsychologist	415	39	9.39759			218	45	1.4	3.6	1	41.1	54.4	4.5	19.5
14	23	Clinical Psychologist	116	21	18.1034			46	36	3.49	7.7	1.3	44.9	42.3	33.3	67.8
15	9	Psychiatrist	754	48	6.36605			157	63	1.55	4.7	2.5	59.3	33.6	10.3	19.9
16	14	Psychologist	129	42	32.5581			43	29	1.61	17.7	0	36.7	43	39.2	17
17	48	Paediatrician	406	34	8.37438			115	71	8.34	9.3	2.1	60.8	27.8	9.3	101.1
18	29	Paediatrician	156	27	17.3077			37	39	1.52	1.5	0	75.8	21.2	3	23
19	26	Psychologist	33	24	72.7273			19	14	3.65	31.8	0	54.5	13.6	31.8	34.2
20	37	Psychologist	84	34	40.4762	24.3545	263.6	21	84	1.39	12.8	0	44.7	42.5	8.5	19.9
21	45	Psychologist	115	41	35.6522			34	38	1.78	1.6	0	78.1	20.3	1.6	26.1
22	42	Psychiatrist	89	39	43.8202			23	28	1.57	8	4	70	18	12	28.1
23	18	Psychologist	85	33	38.8235			35	31	1.66	20	1.7	73.3	5	20	28.3
24	12	Dietitian	39	14	35.8974			18	13	2.24	46.1	0	30.8	23.1	42.3	23.7
25	35	Clinical Psychologist	129	28	21.7054			41	31	1.29	19.8	0	39.6	36.3	34.1	22.6
26	25	Dietitian	410	13	3.17073			132	75	3.8	11.1	9.2	38.2	39.6	20.8	52.4
27	5	Dietitian	22	13	59.0909			7	7	0.81	60	0	40	0	46.7	8.1
28	11	Psychologist	67	37	55.2239			15	24	1.17	36.2	2.1	40.4	21.3	51.1	18.1
29	22	Researcher	73	11	15.0685			28	23	1.24	37.5	0	45.8	12.5	39.6	48
30	30	Dietitian	43	12	27.907	33.636	107.2	21	16	1.39	24.2	0	57.6	18.2	12.1	24.1
31	50	Dietitian	227	30	13.2159			92	45	1.34	16.1	0.5	58.1	24.7	29	27.9
32	41	Clinical Psychologist	37	15	40.5405			13	18	2.05	47.6	14.3	33.3	4.8	52.4	25.8
33	31	Clinical Psychologist	127	26	20.4724			25	20	0.84	8.8	6.6	51.6	19.8	29.7	13.2
34	40	Psychologist	92	22	23.913			52	31	2.3	29.4	1.5	54.4	14.7	32.4	37.8
35	24	Researcher	69	10	14.4928			32	12	1.24	31.9	0	63.8	4.3	35.2	14.8
36	21	Dietitian	33	17	51.5152			17	15	1.42	46.7	3.3	50	3.3	20	45.1
37	4	Researcher	326	12	3.68098			106	55	1.31	11.7	4.7	36.5	46.7	36.5	22.9
38	8	Researcher	26	10	38.4615			12	13	1.05	37.5	0	31.2	31.2	43.8	16.8
39	32	Clinical Psychologist	153	15	9.80392			63	41	1.67	24.6	2.7	40	25.4	40	32.5
40	16	Psychiatrist	133	23	17.2932	23.3389	122.3	12	28	1	5.6	11.1	44.4	38.9	16.7	13.6
41	34	Researcher	23	9	39.1304			28	23	1.62	20.5	0	53.9	23.1	30.8	32
42	3	Clinical Psychologist	50	19	38			16	20	1.31	10.3	0	69	20.7	3.5	20.7
43	38	Dietitian	131	9	6.87023			50	44	13.75	4.7	0	68.2	24.7	20	197.3
44	36	Researcher	39	12	30.7692			7	11	1.05	51.5	12.1	24.2	12.1	57.6	7.9
45	6	Clinical Psychologist	8	8	100			3	5	0.82	71.4	0	14.3	14.3	71.4	16.3
46	7	Researcher	224	10	4.46429			65	39	1.5	8.6	1.3	61.8	28.3	9.2	25.6
47	19	Researcher	17	9	52.9412			7	8	1.15	1.12	0	23.1	0	76.9	11.5
48	27	Psychologist	325	10	3.07692			88	85	2.65	20.2	3.1	33.3	42.6	23.3	54.3
49	1	Researcher	45	11	24.4444			15	11	1.78	25	0	67.5	7.5	12.5	23
50	20	Clinical Psychologist	136	18	13.2353	31.2932	99.8	45	33	1.89	3.3	1.1	57.8	36.7	8.9	21.1
SUMMARY TOP 50		Min	8	8	3.07692			3	5	0.81	1.12	0	14.3	0	1.6	7.9
		Max	754	194	100			218	85	13.75	71.4	14.3	78.1	54.4	76.9	197.3
		Average	159.36	37.24	32.1943			56.2	35	2.1736	21.2044	2.308	49.078	24.36	26.9896	32.512
		SD	142.456	36.9564	20.9233			46.6844	20.2867	2.03491	17.254	3.43825	14.7768	14.0259	18.0989	28.718
SUMMARY TOP 10		Min	107	50	35.4839			45	24	1.75	4.9	0	21.5	7.9	1.78	20.4
		Max	354	194	68.0702			137	65	3.44	55.7	8.9	60.1	51.8	60.8	51.2
		Average	203.9	95.3	48.3488			85.9	42.1	2.328	21.89	2.56	47.87	25.42	24.938	32.43
		SD	92.0513	44.4398	11.4186			32.1159	13.7069	0.460743	15.8248	2.93871	12.5058	14.1976	16.8298	9.42704

## Sheet: Metrics by profession
Professional Classification	Total Scholarly Output	# of publications in FED	H-Index	Field-Weighted Citation Impact	% total pubs in eating disorders research	% total pubs not in eating disorders research
Bio	Scopus	Expertscape	Scopus	Scopus
Clinical Psychologist	310	110	55	2.31	68.0702
Clinical Psychologist	354	131	52	1.75	48.8189
Clinical Psychologist	134	73	31	2.44	35.4839
Clinical Psychologist	116	21	36	3.49	57.9439
Clinical Psychologist	129	28	31	1.29	37.0056
Clinical Psychologist	37	15	18	2.05	60.177
Clinical Psychologist	127	26	20	0.84	42.3841
Clinical Psychologist	153	15	41	1.67	35.6481
Clinical Psychologist	50	19	20	1.31	43.4783
Clinical Psychologist	8	8	5	0.82	54.4776
Clinical Psychologist	136	18	33	1.89	22.9927
Average	141.273	42.1818	31.0909	1.80545	46.0437	53.9563
Cognitive Neuropsychologist	415	39	45	1.4	15.2416
Average	415	27.6529	28.281	1.72777	40.9888	59.0112
Dietitian	39	14	13	2.24	9.39759
Dietitian	410	13	75	3.8	18.1034
Dietitian	22	13	7	0.81	6.36605
Dietitian	43	12	16	1.39	32.5581
Dietitian	227	30	45	1.34	8.37438
Dietitian	33	17	15	1.42	17.3077
Dietitian	131	9	44	13.75	72.7273
Average	129.286	21.3486	32.0338	2.87029	26.3729	73.6271
Paediatrician	406	34	71	8.34	40.4762
Paediatrician	156	27	39	1.52	35.6522
Average	281	19.8183	35.0286	3.56437	28.0295	71.9705
Psychiatrist	285	194	65	1.98	43.8202
Psychiatrist	254	124	41	2.41	38.8235
Psychiatrist	754	48	63	1.55	35.8974
Psychiatrist	89	39	28	1.57	21.7054
Psychiatrist	133	23	28	1	3.17073
Average	303	50.5606	41.9148	3.63406	33.0894	66.9106
Psychologist	274	63	38	1.77	59.0909
Psychologist	269	41	67	1.99	55.2239
Psychologist	129	42	29	1.61	15.0685
Psychologist	33	24	14	3.65	27.907
Psychologist	84	34	84	1.39	13.2159
Psychologist	115	41	38	1.78	40.5405
Psychologist	85	33	31	1.66	20.4724
Psychologist	67	37	24	1.17	23.913
Psychologist	92	22	31	2.3	14.4928
Psychologist	325	10	85	2.65	51.5152
Average	147.3	34.7	44.1	1.997	32.144	67.856
Researcher	107	62	31	3.44	3.68098
Researcher	113	68	31	2.5	38.4615
Researcher	151	64	36	2.36	9.80392
Researcher	216	77	55	1.98	17.2932
Researcher	115	50	24	2.11	39.1304
Researcher	73	11	23	1.24	38
Researcher	69	10	12	1.24	6.87023
Researcher	326	12	55	1.31	30.7692
Researcher	26	10	13	1.05	100
Researcher	23	9	23	1.62	4.46429
Researcher	39	12	11	1.05	52.9412
Researcher	224	10	39	1.5	3.07692
Researcher	17	9	8	1.15	24.4444
Researcher	45	11	11	1.78	13.2353
Average	110.286	29.6429	26.5714	1.73786	27.298	72.702

## Sheet: Education Training
Rank	Author ID	Qualifications	Psychology?	Studied Internationally?		Documents in top citation percentiles	Year highest study completed	Years since highest study completed	Year of first ED publication	Years since first ED publication	Year of first publication	Years since first publication
Expertscape	Expertscape	Bio	Bio	Bio		Scopus	Bio		Pubmed/Google Scholar		Pubmed/Google Scholar
1	33	Bachelor of Medicine and Bachelor of Surgery PhD University of Oxford (UK) PhD University of Otago	n	y		137	1995	28	1987	36	1987	36
2	44	DClinPsych, PhD, University of Sydney	y	n		135	2012	11	2010	13	2010	13
3	49	B.Sc. Hons. M. Clin. Psych PhD in Psychology, Flinders University	y	u		98	1997	26	1993	30	1993	30
4	15	PhD, Australian National University	u	n		64	2018	5	2016	7	2016	7
5	43	B.Sc and PhD, University of Cape Town Hons, University of Witwatersrand	y	y		94	1976	47	1984	39	1977	46
6	13	BSc. (Hons), Psychology, Curtin University MPsych., Clinical and Health Psychology, Curtin University Ph.D., Clinical Psychology, Curtin University Master of Biostatisics, The University of Melbourne	y	n		45	2008	15	2009	14	2008	15
7	39	B.Sc., Psychology, University of Sydney PhD, University of Sydney	y	n		80	2016	7	2013	10	2013	10
8	17	MPubHealth Harvard (USA) PhD University of Sydney MPH University of Sydney BA Hons University of Sydney	y	y		90	2002	21	2004	19	2003	20
9	2	BSc Hons (Psychology & Psychophysiology), Swinburne PhD, University of Melbourne	y	n		46	2015	8	2014	9	2014	9
10	10	BSc, Hons Psychology, University of Newcastle Master of Science (Health Psychology), USyd Master of Clinical Psychology, Western Sydney Uni PhD, Western Sydney Uni	y	n		70	2015	8	2012	11	2012	11
11	28	Graduate Certificate of Higher Education, Deakin University PhD, Deakin University, 2008 Graduate Diploma in Psychology, Deakin University, 2004	y	n		119	2008	15	2008	15	2008	15
12	46	BA, Hons MPsych PhD, Psychology, University of Tasmania	y	u		74	1990	33	1991	32	1982	41
13	47	PhD, King's College London	y	y		218	1998	25	2006	17	1997	26
14	23	MPsych/PhD	y	u		46	2006	17	2008	15	2008	15
15	9	MD, University of Cape Town	n	y		157	1988	35	2001	22	1987	36
16	14	PhD in Clinical and Health Psychology, University of Barcelona Master in Neuroscience, King's College London Master in Psychology, University College London BSc in Psychology	y	y		43	2008	15	2006	17	2006	17
17	48	MBBS, University of Melbourne MBBS MD, University of Melbourne	n	n		115	1984	39	2003	20	1989	34
18	29	MBBS, University of New South Wales PhD, Sydney University	n	n		37	1996	27	2002	21	1996	27
19	26	PhD in Developmental Psychology, Deakin Bach, Hons in Psychology, Deakin	y	n		19	2020	3	2018	5	2018	5
20	37	Master of Arts (Writing), University of Technology Sydney DCP, PhD, University of Sydney	n	n		21	2009	14	2002	21	2002	21
21	45	MPsych PhD	y	u		34	2000	23	2001	22	2001	22
22	42	MBBS PhD	n	u		23	2001	22	2004	19	2004	19
23	18	Bachelor of Arts in Psychology, UWA Master clinical Psych, UWA PhD, UWA	y	n		35	2009	14	2006	17	2005	18
24	12	Bach Medical Science/Bach of Business, University of Tech Sydney Master of Nutrition and Dietetics, University of Sydney PhD, University of Sydney	n	n		18	2020	3	2019	4	2016	7
25	35	MPsych, Edith Cowan University PhD, Curtin University	y	n		41	2005	18	2013	10	2003	20
26	25	BSc (Nutrition), Deakin Graduate Diploma of Dietetics, Deakin PhD, Deakin	n	n		132	1990	33	2014	9	1985	38
27	5	BSc (Nutrition), University of Sydney PhD (in progress), University of Sydney	n	n		7	2011	12	2014	9	2014	9
28	11	PhD, Monash University	n	n		15	2008	15	2011	12	2004	19
29	22	BSc and BArts, UniMelb Hons (Psych) UniMelb PhD	y	u		28	2011	12	2009	14	2009	14
30	30	PhD, University of South Australia	n	n		21	2015	8	2021	2	2014	9
31	50	PhD (Nutrition & Dietetics), University of Newcastle Bachelor of Nutrition and Dietetics (Honours), University of Newcastle	n	n		92	2008	15	2017	6	2007	16
32	41	BPsych (Hons), PhD (Clin Psych), Flinders University	y	u		13	2008	15	2004	19	2004	19
33	31	PhD, psychology, unknown instritution	y	u		25	2004	19	2005	18	2004	19
34	40	PhD, psychology, unknown instritution	y	u		52	2008	15	2007	16	2007	16
35	24	Master of Health and Human Services Management, Master of Public Health, Deakin University PhD in Health Economics, Deakin University	n	n		32	2018	5	2017	6	2017	6
36	21	Doctor of Philosophy, University of Newcastle Bachelor of Nutrition and Dietetics, University of Newcastle Bachelor of Nutrition and Dietetics (Honours), University of Newcastle	n	n		17	2016	7	2014	9	2013	10
37	4	BPsych, Universidad de Granada Masters on psych and biomedical aspects of health and illness, Universidad de Granada PhD, Universidad de Granada	y	y		106	2006	17	2002	21	2002	21
38	8	BA BS, Psychology and Neuroscience, The University of Queensland PhD, Behavioural Neuroscience, The University of Queensland	y	n		12	2012	11	2009	14	2009	14
39	32	BSc (Hons), MPsych (Clinical) UWA PhD (UWA)	y	n		63	2004	19	2013	10	2004	19
40	16	MBBS, MD; University of Sydney	n	n		12	1993	30	1987	36	1981	42
41	34	Bachelor of Commerce/Bachelor of Science (Honours), University of Melbourne Graduate Certificate in Commercialising Research, Monash University Doctor of Philosophy, Monash Institute of Pharmacological Science, Monash University	n	n		28	2010	13	2017	6	2005	18
42	3	Bsc, University of Londo MSc Clinical Psychology, University of Surrey PhD, Wright Institute Berkely	y	y		16	1990	33	2010	13	2010	13
43	38	BSc, ANU Masters Nutrition and Dietetics, University of Sydney PhD University of Sydney	n	n		50	2006	17	2020	3	1998	25
44	36	PhD, Victoria University Masters in Acupuncture	n	n		7	2010	13	2010	13	2010	13
45	6	BSc, UNSW Hons, Psychology, ACAP PhD, University of Sydney	y	n		3	2021	2	2017	6	2017	6
46	7	Doctor of Philosophy, University of Melbourne, 2012 Graduate Diploma of Economics, Monash University, 1999 Bachelor of Behavioural Sciences, La Trobe University, 1990	n	n		65	2012	11	2017	6	1995	28
47	19	MSc Psychology, University of Zagreb PhD, University of Sydney	y	y		7	2023	0	2019	4	2019	4
48	27	PhD psychology, Flinders University	y	n		88	1975	48	2014	9	1981	42
49	1	Bachelor IT, James Cook University PhD, James Cook University	n	n		15	2016	7	2020	3	2013	10
50	20	Ugrad psychology, University of Queensland and the University of Oregon PhD, University of Queensland	y	y		45	1975	48	2020	3	1975	48
					Min	3	1975	0	1984	2	1975	4
		YES	29	10	Max	218	2023	48	2021	39	2019	48
		NO	20	31	Average	44	2008	18.08	2008.76	14.24	2003.04	19.96
		UNKNOWN	1	9	SD	56.2	2004.92	18.08	8.97971	8.97971	11.5033	11.5033

## Sheet: International Standing
Rank	Author ID	International Expertise (%) ranking	International Collaboration (%)	In Top 50 Internationally?
Expertscape	Expertscape	Expertscape	Scopus
1	33	0.0076	38.7	Yes
2	44	0.02	69.2	Yes
3	49	0.028	48.2	Yes
4	15	0.043	30.4	Yes
5	43	0.048	42.1	Yes
6	13	0.061	78.7	Yes
7	39	0.069	61.2	Yes
8	17	0.12	41.3	Yes
9	2	0.13	8.7	No
10	10	0.15	53.2	No
11	28	0.15	34.4	No
12	46	0.19	42.3	No
13	47	0.23	20.4	No
14	23	0.24	19.2	No
15	9	0.27	35.8	No
16	14	0.34	46.8	No
17	48	0.36	67	No
18	29	0.36	45.5	No
19	26	0.37	36.4	No
20	37	0.39	40.4	No
21	45	0.48	40.6	No
22	42	0.48	40	No
23	18	0.49	55	No
24	12	0.52	19.2	No
25	35	0.53	51.6	No
26	25	0.61	56	No
27	5	0.67	26.7	No
28	11	0.69	76.6	No
29	22	0.69	14.6	No
30	30	0.72	6.1	No
31	50	0.73	31.7	No
32	41	0.73	38.1	No
33	31	0.79	28.6	No
34	40	0.79	38.2	No
35	24	0.82	21.3	No
36	21	0.83	23.3	No
37	4	0.89	69.6	No
38	8	0.94	25	No
39	32	0.94	32.7	No
40	16	0.97	22.2	No
41	34	1	64.1	No
42	3	1.1	34.5	No
43	38	1.1	41.2	No
44	36	1.2	18.2	No
45	6	1.2	71.4	No
46	7	1.2	42.8	No
47	19	1.3	84.6	No
48	27	1.3	17.8	No
49	1	1.3	17.5	No
50	20	1.3	22.2	No
SUMMARY TOP 50	Min	0.0076	6.1
	Max	1.3	84.6
	Average	0.597732	39.826
	SD	0.412276	19.092

## Sheet: International top 50
Top 50 Worldwide
Author ID (international)	Rank	Country
Expertscape
1	45	USA
2	2	USA
3	29	England
4	7	USA
5	27	USA
6	13	USA
7	49	France
8	42	USA
9	50	Spain
10	31	USA
11	20	USA
12	30	USA
13	40	Germany
14	25	USA
15	28	Australia
16	5	USA
17	3	Australia
18	32	Germany
19	41	USA
20	48	USA
21	15	USA
22	18	USA
23	6	USA
24	38	USA
25	17	Australia
26	21	USA
27	37	USA
28	22	USA
29	10	England
30	36	USA
31	12	USA
32	47	Australia
33	33	England
34	8	Australia
35	26	USA
36	44	France
37	4	England
38	34	USA
39	16	USA
40	9	England
41	39	USA
42	19	Australia
43	1	England
44	11	Australia
45	35	England
46	43	USA
47	24	Australia
48	46	USA
49	14	USA
50	23	USA
	Australia	8
	Germany	2
	Spain	1
	France	2
	England	7
	USA	30
		50

## Sheet: Grants RCDC categories
RCDC Categories		RCDC Categories	Counts
Anorexia; Behavioral and Social Science; Brain Disorders; Clinical Research; Clinical Trials and Supportive Activities; Eating Disorders; Mental Health; Mental Illness; Nutrition; Serious Mental Illness		Behavioral and Social Science	32	Anorexia - 13
Anorexia; Behavioral and Social Science; Brain Disorders; Clinical Research; Clinical Trials and Supportive Activities; Complementary and Integrative Health; Eating Disorders; Mental Health; Mental Illness; Nutrition; Physical Activity; Serious Mental Illness		Brain Disorders	32	Behavioral and Social Science - 32
Behavioral and Social Science; Brain Disorders; Clinical Research; Eating Disorders; Mental Health; Mental Illness		Eating Disorders	32	Brain Disorders - 32
Behavioral and Social Science; Brain Disorders; Eating Disorders; Mental Health; Mental Illness; Nutrition; Prevention		Mental Health	32	Clinical Research - 10
Behavioral and Social Science; Brain Disorders; Clinical Research; Clinical Trials and Supportive Activities; Eating Disorders; Mental Health; Mental Illness; Prevention; Women's Health		Mental Illness	32	Clinical Trials and Supportive Activities - 7
Anorexia; Behavioral and Social Science; Brain Disorders; Eating Disorders; Mental Health; Mental Illness; Neurosciences; Nutrition		Nutrition	28	Eating Disorders - 32
Behavioral and Social Science; Brain Disorders; Cachexia; Cancer; Eating Disorders; Mental Health; Mental Illness; Nutrition		Anorexia	13	Mental Health - 32
Behavioral and Social Science; Brain Disorders; Eating Disorders; Mental Health; Mental Illness; Neurosciences; Nutrition; Obesity		Prevention	12	Mental Illness - 32
Anorexia; Behavioral and Social Science; Brain Disorders; Eating Disorders; Mental Health; Mental Illness; Nutrition		Serious Mental Illness	11	Nutrition - 28
Anorexia; Behavioral and Social Science; Brain Disorders; Clinical Research; Clinical Trials and Supportive Activities; Eating Disorders; Mental Health; Mental Illness; Nutrition; Serious Mental Illness		Clinical Research	10	Serious Mental Illness - 11
Anorexia; Behavioral and Social Science; Brain Disorders; Eating Disorders; Mental Health; Mental Illness; Neurosciences; Nutrition; Pediatric; Serious Mental Illness		Neurosciences	10	Complementary and Integrative Health - 1
Anorexia; Behavioral and Social Science; Brain Disorders; Eating Disorders; Mental Health; Mental Illness; Neurosciences; Nutrition; Serious Mental Illness		Obesity	9	Physical Activity - 1
Behavioral and Social Science; Brain Disorders; Clinical Research; Comparative Effectiveness Research; Cost Effectiveness Research; Eating Disorders; Mental Health; Mental Illness; Nutrition; Obesity; Prevention		Pediatric	9	Prevention - 12
Behavioral and Social Science; Brain Disorders; Eating Disorders; Mental Health; Mental Illness; Prevention		Clinical Trials and Supportive Activities	7	Women's Health - 3
Behavioral and Social Science; Brain Disorders; Eating Disorders; Mental Health; Mental Illness; Nutrition		Women's Health	3	Neurosciences - 10
Behavioral and Social Science; Brain Disorders; Eating Disorders; Mental Health; Mental Illness; Nutrition; Obesity		Comparative Effectiveness Research	2	Cachexia - 1
Anorexia; Behavioral and Social Science; Brain Disorders; Eating Disorders; Mental Health; Mental Illness; Nutrition; Serious Mental Illness		Cost Effectiveness Research	2	Cancer - 1
Behavioral and Social Science; Brain Disorders; Eating Disorders; Mental Health; Mental Illness; Nutrition; Obesity; Pediatric; Prevention		Health Services	2	Obesity - 9
Anorexia; Behavioral and Social Science; Brain Disorders; Eating Disorders; Mental Health; Mental Illness; Neurosciences; Nutrition; Obesity; Serious Mental Illness		Complementary and Integrative Health	1	Pediatric - 9
Basic Behavioral and Social Science; Behavioral and Social Science; Brain Disorders; Eating Disorders; Mental Health; Mental Illness; Neurosciences; Women's Health		Physical Activity	1	Comparative Effectiveness Research - 2
Anorexia; Behavioral and Social Science; Brain Disorders; Eating Disorders; Mental Health; Mental Illness; Neurosciences; Nutrition; Serious Mental Illness		Cachexia	1	Cost Effectiveness Research - 2
Behavioral and Social Science; Brain Disorders; Eating Disorders; Mental Health; Mental Illness; Nutrition; Obesity; Prevention		Cancer	1	Health Services - 2
Anorexia; Behavioral and Social Science; Brain Disorders; Eating Disorders; Mental Health; Mental Illness; Neurosciences; Nutrition; Serious Mental Illness		Biomedical Imaging	1	Biomedical Imaging - 1
Anorexia; Behavioral and Social Science; Brain Disorders; Clinical Research; Clinical Trials and Supportive Activities; Eating Disorders; Mental Health; Mental Illness; Nutrition; Serious Mental Illness		Precision Medicine	1	Precision Medicine - 1
Behavioral and Social Science; Brain Disorders; Clinical Research; Comparative Effectiveness Research; Cost Effectiveness Research; Eating Disorders; Health Services; Mental Health; Mental Illness; Nutrition; Prevention; Women's Health		Childhood Obesity	1	Childhood Obesity - 1
Behavioral and Social Science; Biomedical Imaging; Brain Disorders; Eating Disorders; Mental Health; Mental Illness; Neurosciences; Nutrition; Precision Medicine		Social Determinants of Health	1	Social Determinants of Health - 1
Behavioral and Social Science; Brain Disorders; Eating Disorders; Mental Health; Mental Illness; Nutrition; Obesity
Behavioral and Social Science; Brain Disorders; Childhood Obesity; Eating Disorders; Mental Health; Mental Illness; Nutrition; Obesity; Pediatric; Prevention
Anorexia; Behavioral and Social Science; Brain Disorders; Clinical Research; Clinical Trials and Supportive Activities; Eating Disorders; Mental Health; Mental Illness; Nutrition; Pediatric; Serious Mental Illness
Behavioral and Social Science; Brain Disorders; Eating Disorders; Mental Health; Mental Illness; Nutrition; Pediatric; Social Determinants of Health
Behavioral and Social Science; Brain Disorders; Eating Disorders; Mental Health; Mental Illness; Pediatric; Prevention
Behavioral and Social Science; Brain Disorders; Clinical Research; Eating Disorders; Health Services; Mental Health; Mental Illness; Nutrition; Pediatric; Prevention

## Sheet: Grants ED
"About the data: Exported on Aug 07, 2024. Criteria: Active Year is 2023 or 2022 or 2021 or 2020 or 2019 or 2018 or 2017 or 2016 or 2015 or 2014 or 2013; Funder is Australian Research Council (ARC) or National Health and Medical Research Council (NHMRC) or Medical Research Future Fund (MRFF); Country of Funder is Australia; Country/Territory is Australia; Research, Condition, and Disease Categori…
Rank	Grant ID	Grant Number(s)	Title	Title translated	Abstract	Abstract translated	Keywords	Funding amount	Currency	Funding amount in USD	Start date	Start Year	End Date	End Year	Research Organization - original	Research Organization - standardized	City of standardized research organization	State of standardized research organization	Country of standardized research organization	Funder	Funder Group	Funder Country	Program	Source Linkout	Dimensions URL	Fields of Research (ANZSRC 2020)	RCDC Categories	HRCS HC Categories	HRCS RAC Categories	Cancer Types	CSO Categories	Units of Assessment	Sustainable Development Goals
Dimensions
100	grant.6731145	634434	A randomized controlled trial of three treatments for anorexia nervosa in adults	A randomized controlled trial of three treatments for anorexia nervosa in adults	This study will be the first to evaluate three promising new treatments for anorexia nervosa (AN) and anorexic type eating disorders in adults. The first treatment is a new therapy called Enhanced Cognitive Behaviour Therapy. The second treatment, the Maudsley Cognitive Motivational Therapy, was designed specifically to treat AN and the third treatment is called non-specific supportive clinical m…	This study will be the first to evaluate three promising new treatments for anorexia nervosa (AN) and anorexic type eating disorders in adults. The first treatment is a new therapy called Enhanced Cognitive Behaviour Therapy. The second treatment, the Maudsley Cognitive Motivational Therapy, was designed specifically to treat AN and the third treatment is called non-specific supportive clinical m…		606448	AUD	588316	2010-01-01	2010	2014-12-31	2014	The University of Western Australia; University of Western Australia	University of Western Australia	Perth	Western Australia	Australia	National Health and Medical Research Council	ICRP - International Cancer Research Partnership; cOAlition S	Australia	Project Grants (Funding Scheme)	http://purl.org/au-research/grants/nhmrc/634434	https://app.dimensions.ai/details/grant/grant.6731145	32 Biomedical and Clinical Sciences; 52 Psychology; 5203 Clinical and Health Psychology	Anorexia; Behavioral and Social Science; Brain Disorders; Clinical Research; Clinical Trials and Supportive Activities; Eating Disorders; Mental Health; Mental Illness; Nutrition; Serious Mental Illness	Mental health	5.6 Psychological and behavioural; 6.1 Pharmaceuticals; 6.6 Psychological and behavioural			A04 Psychology, Psychiatry and Neuroscience
100	grant.6719920	634922	Taking a LEAP forward in the treatment of Anorexia Nervosa: A randomised controlled trial	Taking a LEAP forward in the treatment of Anorexia Nervosa: A randomised controlled trial	Extreme levels of exercise to reduce weight and improve mood are common in people with anorexia nevosa and are associated with poorer outcomes. Our study aims to test a novel therapy help people reduce their use of exercise andfind healthier and safer ways of managing weight and low mood. The therapy will be compared with a widely used control therapy - that however has only limited efficacy. We …	Extreme levels of exercise to reduce weight and improve mood are common in people with anorexia nevosa and are associated with poorer outcomes. Our study aims to test a novel therapy help people reduce their use of exercise andfind healthier and safer ways of managing weight and low mood. The therapy will be compared with a widely used control therapy - that however has only limited efficacy. We …		578819	AUD	561510	2010-01-01	2010	2014-12-31	2014	University of Western Sydney; Western Sydney University	Western Sydney University	Richmond	New South Wales	Australia	National Health and Medical Research Council	ICRP - International Cancer Research Partnership; cOAlition S	Australia	Project Grants (Funding Scheme)	http://purl.org/au-research/grants/nhmrc/634922	https://app.dimensions.ai/details/grant/grant.6719920	42 Health Sciences; 4201 Allied Health and Rehabilitation Science	Anorexia; Behavioral and Social Science; Brain Disorders; Clinical Research; Clinical Trials and Supportive Activities; Complementary and Integrative Health; Eating Disorders; Mental Health; Mental Illness; Nutrition; Physical Activity; Serious Mental Illness		6.1 Pharmaceuticals; 6.6 Psychological and behavioural			A03 Allied Health Professions, Dentistry, Nursing and Pharmacy
100	grant.3577167	DP1095656	Paving the way for effective public health interventions for bulimic eating disorders: Understanding stigma and mental health literacy	Paving the way for effective public health interventions for bulimic eating disorders: Understanding stigma and mental health literacy	This research contributes to promoting and maintaining good health. The burden of bulimic eating disorders in the community is high, frequently ignored and increasing. Our research will pave the way for improved understanding of eating disorders and a reduction of stigma in relation to these problems. In so doing, it will lead to reduced shame and suffering for people with eating disorders and en…	This research contributes to promoting and maintaining good health. The burden of bulimic eating disorders in the community is high, frequently ignored and increasing. Our research will pave the way for improved understanding of eating disorders and a reduction of stigma in relation to these problems. In so doing, it will lead to reduced shame and suffering for people with eating disorders and en…		223484	AUD	220638	2010-01-01	2010	2013-12-31	2013	La Trobe University	La Trobe University	Melbourne	Victoria	Australia	Australian Research Council		Australia		https://dataportal.arc.gov.au/NCGP/Web/Grant/Grant/DP1095656	https://app.dimensions.ai/details/grant/grant.3577167	42 Health Sciences; 4203 Health Services and Systems	Behavioral and Social Science; Brain Disorders; Clinical Research; Eating Disorders; Mental Health; Mental Illness	Mental health				A04 Psychology, Psychiatry and Neuroscience	3 Good Health and Well Being
100	grant.3569214	LP110200179	Why are people with eating disorders reluctant to engage with treatment services? In seeking to understand why many people with eating disorders do not seek or are reluctant to seek help, this project will make an important contribution to new developments in the prevention of, and intervention into, eating disorders in the Australian community	Why are people with eating disorders reluctant to engage with treatment services? In seeking to understand why many people with eating disorders do not seek or are reluctant to seek help, this project will make an important contribution to new developments in the prevention of, and intervention into, eating disorders in the Australian community				105044	AUD	94280	2011-11-21	2011	2016-06-30	2016	The University of Adelaide; Flinders University; SA Health Mental Health Unit; Flinders Medical Centre	University of Adelaide; Flinders University; SA Health; Flinders Medical Centre	Adelaide; Adelaide; Adelaide; Bedford Park	South Australia; South Australia; South Australia; South Australia	Australia; Australia; Australia; Australia	Australian Research Council		Australia		https://dataportal.arc.gov.au/NCGP/Web/Grant/Grant/LP110200179	https://app.dimensions.ai/details/grant/grant.3569214	32 Biomedical and Clinical Sciences; 44 Human Society; 4409 Social Work	Behavioral and Social Science; Brain Disorders; Eating Disorders; Mental Health; Mental Illness; Nutrition; Prevention	Mental health				A04 Psychology, Psychiatry and Neuroscience
100	grant.6736408	1047196	Eating disorder prevention in young-adult women at risk: A randomised controlled trial of two online programs	Eating disorder prevention in young-adult women at risk: A randomised controlled trial of two online programs	Disordered eating is experienced by 23% of young Australian women leading to a range of serious consequences. An online nation-wide study will evaluate the effectiveness of two promising prevention programs with women at high-risk of developing an eating disorder. This research will identify which program is of most benefit and inform whether that program can reduce the need for participants to a…	Disordered eating is experienced by 23% of young Australian women leading to a range of serious consequences. An online nation-wide study will evaluate the effectiveness of two promising prevention programs with women at high-risk of developing an eating disorder. This research will identify which program is of most benefit and inform whether that program can reduce the need for participants to a…		264435	AUD	218216	2013-01-01	2013	2017-12-31	2017	Flinders University; The Flinders University of South Australia	Flinders University	Adelaide	South Australia	Australia	National Health and Medical Research Council	ICRP - International Cancer Research Partnership; cOAlition S	Australia	Targeted Calls (Funding Scheme)	http://purl.org/au-research/grants/nhmrc/1047196	https://app.dimensions.ai/details/grant/grant.6736408	32 Biomedical and Clinical Sciences; 42 Health Sciences; 4203 Health Services and Systems	Behavioral and Social Science; Brain Disorders; Clinical Research; Clinical Trials and Supportive Activities; Eating Disorders; Mental Health; Mental Illness; Prevention; Women's Health	Mental health				A04 Psychology, Psychiatry and Neuroscience	3 Good Health and Well Being
100	grant.7878178	1071336	Mapping the neural circuits involved in appetite and feeding behaviour	Mapping the neural circuits involved in appetite and feeding behaviour	My research project involves deconstructing the neural circuitry underlying feeding behaviour using innovative genetically-based methods. I aim to identify and characterise the major projections of the oxytocin-expressing neurons in the paraventricular hypothalamic nucleus, which have recently been identified as critical in the feeding neurocircuitry. This emerging field of research is predicted …	My research project involves deconstructing the neural circuitry underlying feeding behaviour using innovative genetically-based methods. I aim to identify and characterise the major projections of the oxytocin-expressing neurons in the paraventricular hypothalamic nucleus, which have recently been identified as critical in the feeding neurocircuitry. This emerging field of research is predicted …		366428	AUD	281120	2014-01-01	2014	2019-12-31	2019	The University of Melbourne; University of Melbourne	University of Melbourne	Melbourne	Victoria	Australia	National Health and Medical Research Council	ICRP - International Cancer Research Partnership; cOAlition S	Australia	Early Career Fellowships (Funding Scheme)	http://purl.org/au-research/grants/nhmrc/GNT1071336	https://app.dimensions.ai/details/grant/grant.7878178	32 Biomedical and Clinical Sciences; 52 Psychology; 5202 Biological Psychology	Anorexia; Behavioral and Social Science; Brain Disorders; Eating Disorders; Mental Health; Mental Illness; Neurosciences; Nutrition	Mental health	1.1 Normal biological development and functioning			A05 Biological Sciences
100	grant.6730588	1057910	Cancer anorexia/cachexia: Mechanisms for anorexia and appetite regulation by tumour derived MIC-1/GDF15	Cancer anorexia/cachexia: Mechanisms for anorexia and appetite regulation by tumour derived MIC-1/GDF15	We have recently discovered that MIC-1 is a new appetite suppressive agent which when overproduced in some diseases like cancer, causes severe weight loss. This project sets out to determine the mechanisms it employs in regulation of appetite centres in the brain.	We have recently discovered that MIC-1 is a new appetite suppressive agent which when overproduced in some diseases like cancer, causes severe weight loss. This project sets out to determine the mechanisms it employs in regulation of appetite centres in the brain.		643060	AUD	513456	2014-01-01	2014	2016-12-31	2016	The University of New South Wales; University of New South Wales	UNSW Sydney	Sydney	New South Wales	Australia	National Health and Medical Research Council	ICRP - International Cancer Research Partnership; cOAlition S	Australia	Project Grants (Funding Scheme)	http://purl.org/au-research/grants/nhmrc/1057910	https://app.dimensions.ai/details/grant/grant.6730588	32 Biomedical and Clinical Sciences; 3211 Oncology and Carcinogenesis	Behavioral and Social Science; Brain Disorders; Cachexia; Cancer; Eating Disorders; Mental Health; Mental Illness; Nutrition	Cancer		Not Site-Specific Cancer	5.3 Systemic Therapies - Discovery and Development; 6.1 Patient Care and Survivorship Issues	A01 Clinical Medicine
100	grant.6726433	1066369	Modulation of feeding through pharmacological targeting of the relaxin-3 receptor RXFP3	Modulation of feeding through pharmacological targeting of the relaxin-3 receptor RXFP3	Relaxin-3 is a neuropeptide that regulates a number of physiological processes, including food intake, suggesting that the relaxin-3 receptor RXFP3 may be a new target for treatment of eating disorders such as obesity. This project will develop new selective and high-affinity ligands for RXFP3, which will be critical pharmacological tools for the preclinical studies and evaluation of this system.	Relaxin-3 is a neuropeptide that regulates a number of physiological processes, including food intake, suggesting that the relaxin-3 receptor RXFP3 may be a new target for treatment of eating disorders such as obesity. This project will develop new selective and high-affinity ligands for RXFP3, which will be critical pharmacological tools for the preclinical studies and evaluation of this system.		584955	AUD	462337	2014-01-01	2014	2017-12-31	2017	The University of Queensland; University of Queensland	University of Queensland	Brisbane	Queensland	Australia	National Health and Medical Research Council	ICRP - International Cancer Research Partnership; cOAlition S	Australia	Project Grants (Funding Scheme)	http://purl.org/au-research/grants/nhmrc/1066369	https://app.dimensions.ai/details/grant/grant.6726433	32 Biomedical and Clinical Sciences; 3214 Pharmacology and Pharmaceutical Sciences	Behavioral and Social Science; Brain Disorders; Eating Disorders; Mental Health; Mental Illness; Neurosciences; Nutrition; Obesity		5.1 Pharmaceuticals			A01 Clinical Medicine
100	grant.7876381	1090521	Central ghrelin regulates peripheral glucose metabolism	Central ghrelin regulates peripheral glucose metabolism	Recent evidence shows ghrelin is a key anti-starvation hormone that increases glucose production in order to maintain appropriate blood glucose concentrations. How ghrelin acts in the brain to control blood glucose concentrations remains unknown and will be the focus of this project. This project is relevant to disorders such as anorexia nervosa and will help us understand blood glucose regulatio…	Recent evidence shows ghrelin is a key anti-starvation hormone that increases glucose production in order to maintain appropriate blood glucose concentrations. How ghrelin acts in the brain to control blood glucose concentrations remains unknown and will be the focus of this project. This project is relevant to disorders such as anorexia nervosa and will help us understand blood glucose regulatio…		309436	AUD	226408	2015-01-01	2015	2020-12-31	2020	Monash University	Monash University	Melbourne	Victoria	Australia	National Health and Medical Research Council	ICRP - International Cancer Research Partnership; cOAlition S	Australia	Early Career Fellowships (Funding Scheme)	http://purl.org/au-research/grants/nhmrc/GNT1090521	https://app.dimensions.ai/details/grant/grant.7876381	31 Biological Sciences; 3106 Industrial Biotechnology	Anorexia; Behavioral and Social Science; Brain Disorders; Eating Disorders; Mental Health; Mental Illness; Nutrition		1.1 Normal biological development and functioning			A04 Psychology, Psychiatry and Neuroscience
100	grant.7874894	1088826	A randomised controlled trial to examine the effectiveness of oxytocin to improve treatment for anorexia nervosa	A randomised controlled trial to examine the effectiveness of oxytocin to improve treatment for anorexia nervosa	Anorexia nervosa (AN) is a major public health problem. Nutritional rehabilitation programs exist but can be costly and protracted, and patients struggle to engage with these demanding therapies. The purpose of this study is to determine the efficacy of oxytocin nasal spray to improve outcomes in patients with AN participating in a nutritional rehabilitation program using a randomized placebo-con…	Anorexia nervosa (AN) is a major public health problem. Nutritional rehabilitation programs exist but can be costly and protracted, and patients struggle to engage with these demanding therapies. The purpose of this study is to determine the efficacy of oxytocin nasal spray to improve outcomes in patients with AN participating in a nutritional rehabilitation program using a randomized placebo-con…		402864	AUD	302862	2015-01-01	2015	2018-12-31	2018	Australian National University; Dookie Campus Historical Collection, Faculty of Land and Food Resources, University of Melbourne; Harry Brookes Allen Museum of Anatomy and Pathology, University of Melbourne; John Curtin Prime Ministerial Library; Lu Rees Archives; Macleay Museum; Medical History Museum, University of Melbourne; National Museum of Australia; University of Adelaide; University of A…	Australian National University; University of Melbourne; National Museum of Australia; University of Adelaide; The University of Sydney	Canberra; Melbourne; Canberra; Adelaide; Sydney	Australian Capital Territory; Victoria; Australian Capital Territory; South Australia; New South Wales	Australia; Australia; Australia; Australia; Australia	National Health and Medical Research Council	ICRP - International Cancer Research Partnership; cOAlition S	Australia	Project Grants (Funding Scheme)	http://purl.org/au-research/grants/nhmrc/GNT1088826	https://app.dimensions.ai/details/grant/grant.7874894	32 Biomedical and Clinical Sciences; 42 Health Sciences; 4201 Allied Health and Rehabilitation Science	Anorexia; Behavioral and Social Science; Brain Disorders; Clinical Research; Clinical Trials and Supportive Activities; Eating Disorders; Mental Health; Mental Illness; Nutrition; Serious Mental Illness		6.1 Pharmaceuticals			A03 Allied Health Professions, Dentistry, Nursing and Pharmacy
100	grant.7877760	1123877	NPY coordination of energy balance and physical activity	NPY coordination of energy balance and physical activity	Anorexia nervosa (AN) is an eating disorder characterized by behavioral alterations, restrictive eating leading to extremely low body weight. AN is also associated with a paradoxical hyperactivity representing a failure of the brain to adjust activity to energy status. Here we aim to investigate the role of the Neuropeptide Y (NPY), a known regulator of homeostatic control and activity in the dev…	Anorexia nervosa (AN) is an eating disorder characterized by behavioral alterations, restrictive eating leading to extremely low body weight. AN is also associated with a paradoxical hyperactivity representing a failure of the brain to adjust activity to energy status. Here we aim to investigate the role of the Neuropeptide Y (NPY), a known regulator of homeostatic control and activity in the dev…		844596	AUD	611463	2017-01-01	2017	2020-12-31	2020	Garvan Institute of Medical Research	Garvan Institute of Medical Research	Darlinghurst	New South Wales	Australia	National Health and Medical Research Council	ICRP - International Cancer Research Partnership; cOAlition S	Australia	Project Grants (Funding Scheme)	http://purl.org/au-research/grants/nhmrc/GNT1123877	https://app.dimensions.ai/details/grant/grant.7877760	32 Biomedical and Clinical Sciences; 3213 Paediatrics	Anorexia; Behavioral and Social Science; Brain Disorders; Eating Disorders; Mental Health; Mental Illness; Neurosciences; Nutrition; Pediatric; Serious Mental Illness	Mental health	2.1 Biological and endogenous factors			A04 Psychology, Psychiatry and Neuroscience
100	grant.7877698	1125690	Ghrelin receptor signaling in the brain links hunger to mood and motivation	Ghrelin receptor signaling in the brain links hunger to mood and motivation	Cells in the brain that respond to hunger may also promote obsessive compulsive behaviours often associated with mental illness, such as anorexia nervosa. This grant examines how the signals from the body inform the brain of hunger. Specially we examine if overactivity of hunger cells, in the absence of appropriate food intake can increase behaviours associated with mental illness.	Cells in the brain that respond to hunger may also promote obsessive compulsive behaviours often associated with mental illness, such as anorexia nervosa. This grant examines how the signals from the body inform the brain of hunger. Specially we examine if overactivity of hunger cells, in the absence of appropriate food intake can increase behaviours associated with mental illness.		721909	AUD	526476	2017-01-01	2017	2021-12-31	2021	Monash University	Monash University	Melbourne	Victoria	Australia	National Health and Medical Research Council	ICRP - International Cancer Research Partnership; cOAlition S	Australia	Project Grants (Funding Scheme)	http://purl.org/au-research/grants/nhmrc/GNT1125690	https://app.dimensions.ai/details/grant/grant.7877698	32 Biomedical and Clinical Sciences; 52 Psychology; 5202 Biological Psychology	Anorexia; Behavioral and Social Science; Brain Disorders; Eating Disorders; Mental Health; Mental Illness; Neurosciences; Nutrition; Serious Mental Illness	Mental health				A04 Psychology, Psychiatry and Neuroscience	2 Zero Hunger; 3 Good Health and Well Being
100	grant.8853627	1183225	Assessing the Cost-Effectiveness of Prevention of High Body Mass Index and Eating Disorders in Australia: The ACE-HiBED project	Assessing the Cost-Effectiveness of Prevention of High Body Mass Index and Eating Disorders in Australia: The ACE-HiBED project	The Assessing Cost-Effectiveness of high BMI and Eating Disorders Prevention in Australia (ACE-HiBED) study will, for the first time ever, evaluate the cost-effectiveness of interventions that prevent both eating disorders and high body mass index. Such interventions are not currently provided in Australia. The results of the project will provide readily interpretable and actionable information f…	The Assessing Cost-Effectiveness of high BMI and Eating Disorders Prevention in Australia (ACE-HiBED) study will, for the first time ever, evaluate the cost-effectiveness of interventions that prevent both eating disorders and high body mass index. Such interventions are not currently provided in Australia. The results of the project will provide readily interpretable and actionable information f…		398779	AUD	277193	2019-12-07	2019			Deakin University	Deakin University	Burwood	Victoria	Australia	National Health and Medical Research Council	ICRP - International Cancer Research Partnership; cOAlition S	Australia			https://app.dimensions.ai/details/grant/grant.8853627	32 Biomedical and Clinical Sciences; 3213 Paediatrics	Behavioral and Social Science; Brain Disorders; Clinical Research; Comparative Effectiveness Research; Cost Effectiveness Research; Eating Disorders; Mental Health; Mental Illness; Nutrition; Obesity; Prevention					C24 Sport and Exercise Sciences, Leisure and Tourism	3 Good Health and Well Being
100	grant.13953850	GA59420; MRF1178922	MAINSTREAM Centre for Health System Research & Translation in Eating Disorders: detection and intervention system-focused knowledge to drive better outcomes in mainstream care for eating disorders	MAINSTREAM Centre for Health System Research & Translation in Eating Disorders: detection and intervention system-focused knowledge to drive better outcomes in mainstream care for eating disorders	Eating disorders impact over one million Australians and have an increased death rate. Historically there has been significant under-investment in treatment and research, which over the next decade will be reversed through unprecedented Medicare and state health investment. This project will equip the national health system with a platform to monitor early detection and intervention, assess the i…	Eating disorders impact over one million Australians and have an increased death rate. Historically there has been significant under-investment in treatment and research, which over the next decade will be reversed through unprecedented Medicare and state health investment. This project will equip the national health system with a platform to monitor early detection and intervention, assess the i…		3670400	AUD	2551059	2019-06-01	2019	2024-05-31	2024	University of Sydney	The University of Sydney	Sydney	New South Wales	Australia	Medical Research Future Fund		Australia	2018 Million Minds Mission (Grant Opportunity); Million Minds Mental Health Research Mission (MRFF Initiative)		https://app.dimensions.ai/details/grant/grant.13953850	42 Health Sciences; 4203 Health Services and Systems	Behavioral and Social Science; Brain Disorders; Eating Disorders; Mental Health; Mental Illness; Prevention	Mental health				A02 Public Health, Health Services and Primary Care	3 Good Health and Well Being
100	grant.13953846	GA59418; MRF1179321	Leveraging digital technology to reduce the prevalence and severity of eating disorders in Australia	Leveraging digital technology to reduce the prevalence and severity of eating disorders in Australia	Many individuals use social media rather than traditional treatments for their eating disorder (ED) related concerns. Unfortunately, social media about EDs is often inaccurate or intentionally pro-ED. Our project seeks to identify those at risk of EDs by the social media content they post, and offer proven treatment solutions for them. As our treatments are digitally based (i.e., on apps and web …	Many individuals use social media rather than traditional treatments for their eating disorder (ED) related concerns. Unfortunately, social media about EDs is often inaccurate or intentionally pro-ED. Our project seeks to identify those at risk of EDs by the social media content they post, and offer proven treatment solutions for them. As our treatments are digitally based (i.e., on apps and web …		1342548	AUD	927836	2019-06-01	2019	2024-12-31	2024	Deakin University	Deakin University	Burwood	Victoria	Australia	Medical Research Future Fund		Australia	2018 Million Minds Mission (Grant Opportunity); Million Minds Mental Health Research Mission (MRFF Initiative)		https://app.dimensions.ai/details/grant/grant.13953846	36 Creative Arts and Writing; 3605 Screen and Digital Media; 47 Language, Communication and Culture; 4701 Communication and Media Studies	Behavioral and Social Science; Brain Disorders; Eating Disorders; Mental Health; Mental Illness; Nutrition					A04 Psychology, Psychiatry and Neuroscience
100	grant.7848868	DE190101151	Designing augmented eating interfaces to promote mindful eating	Designing augmented eating interfaces to promote mindful eating	This project aims to develop and test novel augmented eating interfaces in order to address the contradiction between the concept of mindful eating (no distractions) and the reality of screen cultures (eating with screens). Eating while watching screens can be problematic because it can cause overeating, which can manifest into bigger health concerns such as obesity and heart disease. This projec…	This project aims to develop and test novel augmented eating interfaces in order to address the contradiction between the concept of mindful eating (no distractions) and the reality of screen cultures (eating with screens). Eating while watching screens can be problematic because it can cause overeating, which can manifest into bigger health concerns such as obesity and heart disease. This projec…		419043	AUD	296902	2019-03-01	2019	2022-09-01	2022	RMIT University	RMIT University	Melbourne	Victoria	Australia	Australian Research Council		Australia		https://dataportal.arc.gov.au/NCGP/Web/Grant/Grant/DE190101151	https://app.dimensions.ai/details/grant/grant.7848868	46 Information and Computing Sciences; 4608 Human-Centred Computing	Behavioral and Social Science; Brain Disorders; Eating Disorders; Mental Health; Mental Illness; Nutrition; Obesity	Cardiovascular				D34 Communication, Cultural and Media Studies, Library and Information Management
100	grant.8538385	1159953	Establishing a biomarker for anorexia nervosa	Establishing a biomarker for anorexia nervosa	A biological marker, or biomarker, for a condition helps identify those with an illness or at risk of developing one. A biomarker for the deadliest mental illness, anorexia nervosa, is not yet available but is greatly needed. Our recent research identified a promising biomarker for anorexia nervosa. The aim of this specific study is to assess this biomarker in detail to confirm its use in anorexi…	A biological marker, or biomarker, for a condition helps identify those with an illness or at risk of developing one. A biomarker for the deadliest mental illness, anorexia nervosa, is not yet available but is greatly needed. Our recent research identified a promising biomarker for anorexia nervosa. The aim of this specific study is to assess this biomarker in detail to confirm its use in anorexi…		662362	AUD	460411	2019-01-01	2019			Swinburne University of Technology	Swinburne University of Technology	Melbourne	Victoria	Australia	National Health and Medical Research Council	ICRP - International Cancer Research Partnership; cOAlition S	Australia	Project Grants (Funding Scheme)	http://purl.org/au-research/grants/nhmrc/GNT1159953	https://app.dimensions.ai/details/grant/grant.8538385	32 Biomedical and Clinical Sciences; 42 Health Sciences; 4203 Health Services and Systems	Anorexia; Behavioral and Social Science; Brain Disorders; Eating Disorders; Mental Health; Mental Illness; Nutrition; Serious Mental Illness	Mental health				A04 Psychology, Psychiatry and Neuroscience	3 Good Health and Well Being
100	grant.7879102	1158276	Addressing the Twin Blight of Obesity and Eating Disorders: A Longitudinal Shared Risk Factor Study and Pilot Intervention	Addressing the Twin Blight of Obesity and Eating Disorders: A Longitudinal Shared Risk Factor Study and Pilot Intervention	Eating disorders and obesity share common features such as unhealthy eating and weight status, and an increasing number of people experience both. This project will focus on understanding the role of social media and bullying in the development of obesity and eating disorders during adolescence. This information will then be used to develop and test a new integrated school-based prevention progra…	Eating disorders and obesity share common features such as unhealthy eating and weight status, and an increasing number of people experience both. This project will focus on understanding the role of social media and bullying in the development of obesity and eating disorders during adolescence. This information will then be used to develop and test a new integrated school-based prevention progra…		261754	AUD	181946	2019-01-01	2019			University of Western Sydney	Western Sydney University	Richmond	New South Wales	Australia	National Health and Medical Research Council	ICRP - International Cancer Research Partnership; cOAlition S	Australia	Early Career Fellowships (Funding Scheme)	http://purl.org/au-research/grants/nhmrc/GNT1158276	https://app.dimensions.ai/details/grant/grant.7879102	32 Biomedical and Clinical Sciences; 42 Health Sciences; 4206 Public Health	Behavioral and Social Science; Brain Disorders; Eating Disorders; Mental Health; Mental Illness; Nutrition; Obesity; Pediatric; Prevention	Cardiovascular; Mental health	2.4 Surveillance and distribution			A04 Psychology, Psychiatry and Neuroscience
100	grant.7878821	1154974	Hunger-sensitive neural pathways influence appetite and behaviour	Hunger-sensitive neural pathways influence appetite and behaviour	Hunger does more than just make us want to eat. The proposal examines how and why hunger can also influence our mood, motivation and memory. This is important because inability of the brain to process hunger correctly can significantly affect behaviours that underlie anorexia and bulimia nervosa or food addiction and binge eating disorders leading to obesity.	Hunger does more than just make us want to eat. The proposal examines how and why hunger can also influence our mood, motivation and memory. This is important because inability of the brain to process hunger correctly can significantly affect behaviours that underlie anorexia and bulimia nervosa or food addiction and binge eating disorders leading to obesity.		649175	AUD	451244	2019-01-01	2019			Monash University	Monash University	Melbourne	Victoria	Australia	National Health and Medical Research Council	ICRP - International Cancer Research Partnership; cOAlition S	Australia	Research Fellowships (Funding Scheme)	http://purl.org/au-research/grants/nhmrc/GNT1154974	https://app.dimensions.ai/details/grant/grant.7878821	52 Psychology; 5202 Biological Psychology	Anorexia; Behavioral and Social Science; Brain Disorders; Eating Disorders; Mental Health; Mental Illness; Neurosciences; Nutrition; Obesity; Serious Mental Illness	Mental health				A04 Psychology, Psychiatry and Neuroscience	2 Zero Hunger
100	grant.9948645	2012929	Why do women overeat? Understanding the neural circuits driving stress-related eating	Why do women overeat? Understanding the neural circuits driving stress-related eating	For women negative emotions such as stress and loneliness are more likely to drive overeating compared to men. There is a dearth of literature detailing the brain circuits driving stress-induced binge eating, particularly in female subjects, as to date no suitable animal model exists. We have developed a highly translational model of stress-induced binge eating in female subjects, which enables u…	For women negative emotions such as stress and loneliness are more likely to drive overeating compared to men. There is a dearth of literature detailing the brain circuits driving stress-induced binge eating, particularly in female subjects, as to date no suitable animal model exists. We have developed a highly translational model of stress-induced binge eating in female subjects, which enables u…		793515	AUD	595604	2021-11-04	2021			University of Melbourne	University of Melbourne	Melbourne	Victoria	Australia	National Health and Medical Research Council	ICRP - International Cancer Research Partnership; cOAlition S	Australia			https://app.dimensions.ai/details/grant/grant.9948645	32 Biomedical and Clinical Sciences; 52 Psychology; 5202 Biological Psychology	Basic Behavioral and Social Science; Behavioral and Social Science; Brain Disorders; Eating Disorders; Mental Health; Mental Illness; Neurosciences; Women's Health					A04 Psychology, Psychiatry and Neuroscience
100	grant.9948514	2011334	Can psychedelics treat anorexia nervosa? Insights into the therapeutic effects of psilocybin in an animal model	Can psychedelics treat anorexia nervosa? Insights into the therapeutic effects of psilocybin in an animal model	Anorexia nervosa (AN) is a debilitating disorder which is currently untreatable. Phase 1 clinical trials of psilocybin are underway in patients with AN, however the biological mechanisms of psilocybin remain inadequately understood. This project, which will inform patient selection to avoid unfavourable effects, utilises the activity-based anorexia rat model combined with sophisticated techniques…	Anorexia nervosa (AN) is a debilitating disorder which is currently untreatable. Phase 1 clinical trials of psilocybin are underway in patients with AN, however the biological mechanisms of psilocybin remain inadequately understood. This project, which will inform patient selection to avoid unfavourable effects, utilises the activity-based anorexia rat model combined with sophisticated techniques…		770855	AUD	578595	2021-11-04	2021			Monash University	Monash University	Melbourne	Victoria	Australia	National Health and Medical Research Council	ICRP - International Cancer Research Partnership; cOAlition S	Australia			https://app.dimensions.ai/details/grant/grant.9948514	32 Biomedical and Clinical Sciences; 52 Psychology; 5202 Biological Psychology	Anorexia; Behavioral and Social Science; Brain Disorders; Eating Disorders; Mental Health; Mental Illness; Neurosciences; Nutrition; Serious Mental Illness	Mental health				A04 Psychology, Psychiatry and Neuroscience
100	grant.9541998	2002310	Bringing fields together: Identifying individuals at risk of eating disorders in weight management programs	Bringing fields together: Identifying individuals at risk of eating disorders in weight management programs	A major barrier in improving obesity and eating disorder care is the hotly debated issue of eating disorder risk following weight management. Using 'big data' methods and international collaborations, we will analyse individual-level data from weight management trials with eating disorder assessments, and deconstruct these complex interventions into their smallest 'active ingredients'. We will tr…	A major barrier in improving obesity and eating disorder care is the hotly debated issue of eating disorder risk following weight management. Using 'big data' methods and international collaborations, we will analyse individual-level data from weight management trials with eating disorder assessments, and deconstruct these complex interventions into their smallest 'active ingredients'. We will tr…		594144	AUD	410715	2021-01-01	2021	2024-12-31	2024	University of Sydney	The University of Sydney	Sydney	New South Wales	Australia	National Health and Medical Research Council	ICRP - International Cancer Research Partnership; cOAlition S	Australia	Ideas Grants (Funding Scheme)	http://purl.org/au-research/grants/nhmrc/2002310	https://app.dimensions.ai/details/grant/grant.9541998	32 Biomedical and Clinical Sciences; 42 Health Sciences; 4206 Public Health	Behavioral and Social Science; Brain Disorders; Eating Disorders; Mental Health; Mental Illness; Nutrition; Obesity; Prevention	Mental health; Metabolic and endocrine				A04 Psychology, Psychiatry and Neuroscience
100	grant.9541968	2001722	Motivation for starvation: understanding the neurobiology of anorexia nervosa	Motivation for starvation: understanding the neurobiology of anorexia nervosa	Anorexia nervosa is a debilitating psychiatric disorder which is currently untreatable. It is characterised by disrupted reward and cognitive processing. This project, which will ultimately inform treatment strategies, utilises the activity-based anorexia rat model combined with innovative behavioural paradigms and sophisticated techniques to manipulate and record from neural circuits. This will …	Anorexia nervosa is a debilitating psychiatric disorder which is currently untreatable. It is characterised by disrupted reward and cognitive processing. This project, which will ultimately inform treatment strategies, utilises the activity-based anorexia rat model combined with innovative behavioural paradigms and sophisticated techniques to manipulate and record from neural circuits. This will …		773142	AUD	543162	2021-01-01	2021	2023-12-31	2023	Monash University	Monash University	Melbourne	Victoria	Australia	National Health and Medical Research Council	ICRP - International Cancer Research Partnership; cOAlition S	Australia	Ideas Grants (Funding Scheme)	http://purl.org/au-research/grants/nhmrc/2001722	https://app.dimensions.ai/details/grant/grant.9541968	52 Psychology; 5202 Biological Psychology	Anorexia; Behavioral and Social Science; Brain Disorders; Eating Disorders; Mental Health; Mental Illness; Neurosciences; Nutrition; Serious Mental Illness	Mental health				A04 Psychology, Psychiatry and Neuroscience
100	grant.9541896	2005717	Olanzapine for young PEople with aNorexia nervosa: An open-label feasibility study to test recruitment, treatment acceptance, adherence, safety, outcome measures and patients' experience to prepare for a randomised placebo-controlled trial (OPEN)	Olanzapine for young PEople with aNorexia nervosa: An open-label feasibility study to test recruitment, treatment acceptance, adherence, safety, outcome measures and patients' experience to prepare for a randomised placebo-controlled trial (OPEN)	Olanzapine seems to be a helpful and safe medication in anorexia nervosa (AN), but it is not approved for AN. We will perform a preliminary study with 70 patients with AN (15 in Australia and 50 in the UK, age: 12-24 years) who can safely take olanzapine and have not gained sufficient weight or experienced improvement in their AN symptoms under specialist care. We will the acceptability and feasi…	Olanzapine seems to be a helpful and safe medication in anorexia nervosa (AN), but it is not approved for AN. We will perform a preliminary study with 70 patients with AN (15 in Australia and 50 in the UK, age: 12-24 years) who can safely take olanzapine and have not gained sufficient weight or experienced improvement in their AN symptoms under specialist care. We will the acceptability and feasi…		190799	AUD	137735	2021-01-01	2021	2022-12-31	2022	University of Sydney	The University of Sydney	Sydney	New South Wales	Australia	National Health and Medical Research Council	ICRP - International Cancer Research Partnership; cOAlition S	Australia	International Collaborations (Funding Scheme)	http://purl.org/au-research/grants/nhmrc/2005717	https://app.dimensions.ai/details/grant/grant.9541896	32 Biomedical and Clinical Sciences; 52 Psychology; 5202 Biological Psychology	Anorexia; Behavioral and Social Science; Brain Disorders; Clinical Research; Clinical Trials and Supportive Activities; Eating Disorders; Mental Health; Mental Illness; Nutrition; Serious Mental Illness	Mental health	6.1 Pharmaceuticals			A04 Psychology, Psychiatry and Neuroscience
100	grant.9143721	1196948	Personalising the delivery of e-mental health interventions for eating disorders	Personalising the delivery of e-mental health interventions for eating disorders	This Investigator Grant aims to evaluate the efficacy and cost-effectiveness of an eHealth prevention and treatment program using a stepped-care approach. Findings are expected to show that eating disorders can be effectively and efficiently treated and prevented through low intensity, cheap, and widely available digital interventions, and by doing so it will directly address the unmet needs of p…	This Investigator Grant aims to evaluate the efficacy and cost-effectiveness of an eHealth prevention and treatment program using a stepped-care approach. Findings are expected to show that eating disorders can be effectively and efficiently treated and prevented through low intensity, cheap, and widely available digital interventions, and by doing so it will directly address the unmet needs of p…		632429	AUD	432920	2021-01-01	2021	2025-12-31	2025	Deakin University	Deakin University	Burwood	Victoria	Australia	National Health and Medical Research Council	ICRP - International Cancer Research Partnership; cOAlition S	Australia	Investigator Grants (Funding Scheme)	http://purl.org/au-research/grants/nhmrc/1196948	https://app.dimensions.ai/details/grant/grant.9143721	42 Health Sciences; 4203 Health Services and Systems	Behavioral and Social Science; Brain Disorders; Clinical Research; Comparative Effectiveness Research; Cost Effectiveness Research; Eating Disorders; Health Services; Mental Health; Mental Illness; Nutrition; Prevention; Women's Health	Mental health	7.1 Individual care needs; 7.3 Management and decision making			A03 Allied Health Professions, Dentistry, Nursing and Pharmacy	3 Good Health and Well Being
100	grant.13953261	GA79785; MRF1193736	A Neural Systems Model to Optimize Treatment Outcomes in Binge Eating Populations	A Neural Systems Model to Optimize Treatment Outcomes in Binge Eating Populations	This project will use advanced brain imaging techniques to understand how people that binge eat process negative beliefs. Over the next 5 years, I will establish a research program that uses brain-based factors to predict which patients will respond to certain treatments and to develop personalized treatment options. The findings of this project will be used to improve treatment outcomes and help…	This project will use advanced brain imaging techniques to understand how people that binge eat process negative beliefs. Over the next 5 years, I will establish a research program that uses brain-based factors to predict which patients will respond to certain treatments and to develop personalized treatment options. The findings of this project will be used to improve treatment outcomes and help…		645205	AUD	441669	2021-01-01	2021	2025-12-31	2025	University of Melbourne	University of Melbourne	Melbourne	Victoria	Australia	Medical Research Future Fund		Australia	2019 Investigator Grants: Medical Research Future Fund Priority Round (Grant Opportunity); Clinician Researchers (MRFF Initiative)		https://app.dimensions.ai/details/grant/grant.13953261	32 Biomedical and Clinical Sciences; 52 Psychology; 5202 Biological Psychology	Behavioral and Social Science; Biomedical Imaging; Brain Disorders; Eating Disorders; Mental Health; Mental Illness; Neurosciences; Nutrition; Precision Medicine	Mental health; Neurological				A04 Psychology, Psychiatry and Neuroscience	3 Good Health and Well Being
100	grant.13300655	2022284	Understanding the interplay between eating disorders and weight management therapy	Understanding the interplay between eating disorders and weight management therapy	We need better evidence to make sure that weight management therapy for obesity does not lead to eating disorders development. We aim to (1) identify which persons are at risk of eating disorders (2) break down the building blocks of weight management therapies and compare if these ‘blocks’ increase eating disorder risk (3) describe what healthcare professionals and patients think about these iss…	We need better evidence to make sure that weight management therapy for obesity does not lead to eating disorders development. We aim to (1) identify which persons are at risk of eating disorders (2) break down the building blocks of weight management therapies and compare if these ‘blocks’ increase eating disorder risk (3) describe what healthcare professionals and patients think about these iss…		85964	AUD	59594	2022-11-17	2022			University of Sydney	The University of Sydney	Sydney	New South Wales	Australia	National Health and Medical Research Council	ICRP - International Cancer Research Partnership; cOAlition S	Australia			https://app.dimensions.ai/details/grant/grant.13300655	32 Biomedical and Clinical Sciences; 3210 Nutrition and Dietetics	Behavioral and Social Science; Brain Disorders; Eating Disorders; Mental Health; Mental Illness; Nutrition; Obesity	Mental health; Metabolic and endocrine		Kidney Cancer		A01 Clinical Medicine
100	grant.12977454	2017139	Optimising metabolic and mental health in the management of adolescent obesity	Optimising metabolic and mental health in the management of adolescent obesity	Effective treatment for adolescent obesity is vital. However, a subset of adolescents with obesity are vulnerable to eating disorders. This research brings together a collaboration of obesity and eating disorder researchers, clinicians and consumers to understand: 1) The prevalence of mental health concerns in adolescents with obesity; 2) How to identify adolescents at risk of developing an eatin…	Effective treatment for adolescent obesity is vital. However, a subset of adolescents with obesity are vulnerable to eating disorders. This research brings together a collaboration of obesity and eating disorder researchers, clinicians and consumers to understand: 1) The prevalence of mental health concerns in adolescents with obesity; 2) How to identify adolescents at risk of developing an eatin…		605150	AUD	419517	2022-10-12	2022			University of Sydney	The University of Sydney	Sydney	New South Wales	Australia	National Health and Medical Research Council	ICRP - International Cancer Research Partnership; cOAlition S	Australia			https://app.dimensions.ai/details/grant/grant.12977454	32 Biomedical and Clinical Sciences; 3213 Paediatrics; 42 Health Sciences	Behavioral and Social Science; Brain Disorders; Childhood Obesity; Eating Disorders; Mental Health; Mental Illness; Nutrition; Obesity; Pediatric; Prevention	Cardiovascular; Mental health; Metabolic and endocrine; Oral and gastrointestinal; Stroke	2.3 Psychological, social and economic factors			A04 Psychology, Psychiatry and Neuroscience	3 Good Health and Well Being
100	grant.13953099	GA217925; MRF2014783	PANOREXIA: A clinical trial of psilocybin-assisted psychotherapy in anorexia nervosa	PANOREXIA: A clinical trial of psilocybin-assisted psychotherapy in anorexia nervosa	Anorexia nervosa is a deadly eating disorder that is often resistant to treatment. Psilocybin is a psychedelic drug, found in mushrooms, that has shown to be effective in a range of mental illnesses, especially depression and anxiety, which very commonly co-occur with anorexia nervosa. There is emerging evidence that psychedelics may improve the mental wellbeing of individuals with this illness. …	Anorexia nervosa is a deadly eating disorder that is often resistant to treatment. Psilocybin is a psychedelic drug, found in mushrooms, that has shown to be effective in a range of mental illnesses, especially depression and anxiety, which very commonly co-occur with anorexia nervosa. There is emerging evidence that psychedelics may improve the mental wellbeing of individuals with this illness. …		1175522	AUD	784675	2022-02-01	2022	2025-12-31	2025	University of Sydney	The University of Sydney	Sydney	New South Wales	Australia	Medical Research Future Fund		Australia	2021 Innovative Therapies for Mental Illness (Grant Opportunity); Clinical Trials Activity (MRFF Initiative)		https://app.dimensions.ai/details/grant/grant.13953099	52 Psychology; 5203 Clinical and Health Psychology	Anorexia; Behavioral and Social Science; Brain Disorders; Clinical Research; Clinical Trials and Supportive Activities; Eating Disorders; Mental Health; Mental Illness; Nutrition; Pediatric; Serious Mental Illness	Mental health	6.6 Psychological and behavioural			A04 Psychology, Psychiatry and Neuroscience	3 Good Health and Well Being
100	grant.13891072	2030216	Targeting outcomes of adolescent disordered eating: identifying and integrating novel molecular and biopsychosocial risk models	Targeting outcomes of adolescent disordered eating: identifying and integrating novel molecular and biopsychosocial risk models	About 15% of Australian girls experience an eating disorder by age 19. It is critical to improve detection, progression, and health impacts of disordered eating. Identifying biological (including genomic), psychological, and social factors collectively, we can understand how they influence disordered eating, and how teenage disordered eating can lead to poor health outcomes, both physical and men…	About 15% of Australian girls experience an eating disorder by age 19. It is critical to improve detection, progression, and health impacts of disordered eating. Identifying biological (including genomic), psychological, and social factors collectively, we can understand how they influence disordered eating, and how teenage disordered eating can lead to poor health outcomes, both physical and men…		624126	AUD	414308	2023-12-15	2023			Flinders University	Flinders University	Adelaide	South Australia	Australia	National Health and Medical Research Council	ICRP - International Cancer Research Partnership; cOAlition S	Australia			https://app.dimensions.ai/details/grant/grant.13891072	32 Biomedical and Clinical Sciences; 3213 Paediatrics	Behavioral and Social Science; Brain Disorders; Eating Disorders; Mental Health; Mental Illness; Nutrition; Pediatric; Social Determinants of Health	Mental health				C20 Social Work and Social Policy	3 Good Health and Well Being
100	grant.13890711	2025665	Revolutionising early intervention outcomes for youth with emerging eating disorders	Revolutionising early intervention outcomes for youth with emerging eating disorders	Eating disorders are commonly experienced by adolescents in Australia but effective treatment is difficult to obtain in primary mental health care settings. This program will address this gap through development and testing of online single session interventions to determine what works to decrease disordered eating in youth up to 25 years of age. The developed interventions will lead to substanti…	Eating disorders are commonly experienced by adolescents in Australia but effective treatment is difficult to obtain in primary mental health care settings. This program will address this gap through development and testing of online single session interventions to determine what works to decrease disordered eating in youth up to 25 years of age. The developed interventions will lead to substanti…		2953040	AUD	1960291	2023-12-15	2023			Flinders University	Flinders University	Adelaide	South Australia	Australia	National Health and Medical Research Council	ICRP - International Cancer Research Partnership; cOAlition S	Australia			https://app.dimensions.ai/details/grant/grant.13890711	32 Biomedical and Clinical Sciences; 3213 Paediatrics	Behavioral and Social Science; Brain Disorders; Eating Disorders; Mental Health; Mental Illness; Pediatric; Prevention					A04 Psychology, Psychiatry and Neuroscience	3 Good Health and Well Being
100	grant.13953864	GA338202; MRF2026538	ScreenED: Developing and validating a universal eating disorder screening tool for children 5-12 years	ScreenED: Developing and validating a universal eating disorder screening tool for children 5-12 years	Child health screening questionnaires are widely used in health services to check for symptoms and provide early treatment when symptoms are detected. Despite eating disorders being on the rise in children across Australia, no appropriate screening tools exist. We aim to fill this gap by conducting a collaborative, 3-phase research project. We will develop ScreenED; a reliable, high-quality, free…	Child health screening questionnaires are widely used in health services to check for symptoms and provide early treatment when symptoms are detected. Despite eating disorders being on the rise in children across Australia, no appropriate screening tools exist. We aim to fill this gap by conducting a collaborative, 3-phase research project. We will develop ScreenED; a reliable, high-quality, free…		969965	AUD	639624	2023-06-01	2023	2025-05-31	2025	University of Melbourne	University of Melbourne	Melbourne	Victoria	Australia	Medical Research Future Fund		Australia	2022 Mental Health Research (Grant Opportunity); Million Minds Mental Health Research Mission (MRFF Initiative)		https://app.dimensions.ai/details/grant/grant.13953864	32 Biomedical and Clinical Sciences; 42 Health Sciences; 4206 Public Health	Behavioral and Social Science; Brain Disorders; Clinical Research; Eating Disorders; Health Services; Mental Health; Mental Illness; Nutrition; Pediatric; Prevention	Mental health	4.2 Evaluation of markers and technologies			A03 Allied Health Professions, Dentistry, Nursing and Pharmacy

## Sheet: ED v Schizophrenia over time
AUD $	Year (discrete)	Schizophrenia	EDs					Schizophrenia							ED
Dimensions								Dimensions							Dimensions
	2010	17276407	1408751					Grant Number(s)	Title	Funding amount	Currency	Start Year			Grant Number(s)	Title	Funding amount	Currency	Start Year
	2011	9672579	105044					386500	Australian Schizophrenia Research Bank (ASRB)	2375527	AUD	2006			634434	A randomized controlled trial of three treatments for anorexia nervosa in adults	606448	AUD	2010
	2012	9840099						502910	Tailoring Adjunct Glycine Therapy in Schizophrenia	447353	AUD	2008			634922	Taking a LEAP forward in the treatment of Anorexia Nervosa: A randomised controlled trial	578819	AUD	2010
	2013	13194206	264435					520627	Neural connectivity in young people at high risk of developing psychosis	331972	AUD	2008			DP1095656	Paving the way for effective public health interventions for bulimic eating disorders: Understanding stigma and mental health literacy	223484	AUD	2010
	2014	14110924	1594443					520451	Investigating the Neural Basis of Memory Impairments in Schizophrenia	82921	AUD	2008			LP110200179	Why are people with eating disorders reluctant to engage with treatment services? In seeking to understand why many people with eating disorders do not seek or are reluctant to seek help, this project will make an important contribution to new developments in the prevention of, and intervention into, eating disorders in the Australian community	105044	AUD	2011
	2015	4985436	712300					513874	Memory, synaptic plasticity and gene networks in schizophrenia	1142139	AUD	2008			1047196	Eating disorder prevention in young-adult women at risk: A randomised controlled trial of two online programs	264435	AUD	2013
	2016	12371948						FT0991511	Imaging genetics in schizophrenia and bipolar disorder: shared neurocognitive endophenotypes	734215	AUD	2009			1071336	Mapping the neural circuits involved in appetite and feeding behaviour	366428	AUD	2014
	2017	8604586	1566505					LP0883237	Improving Employment Outcomes in Early Psychosis: Social and Economic Benefits of Early Intervention	415431	AUD	2009			1057910	Cancer anorexia/cachexia: Mechanisms for anorexia and appetite regulation by tumour derived MIC-1/GDF15	643060	AUD	2014
	2018	12632431						DP0986387	The Ins and Outs of the Central Bottleneck	350643	AUD	2009			1066369	Modulation of feeding through pharmacological targeting of the relaxin-3 receptor RXFP3	584955	AUD	2014
	2019	8924354	7404061					527800	Practitioner Fellowship	448785	AUD	2009			1090521	Central ghrelin regulates peripheral glucose metabolism	309436	AUD	2015
	2020	0						525487	Spatial coding in the primate cortex during eye movements.	428720	AUD	2009			1088826	A randomised controlled trial to examine the effectiveness of oxytocin to improve treatment for anorexia nervosa	402864	AUD	2015
	2021	11208744	4400089					567116	Studying the two hit hypothesis of psychiatric illness: role of brain-derived neurotrophic factor (BDNF)	314035	AUD	2009			1123877	NPY coordination of energy balance and physical activity	844596	AUD	2017
	2022	14500068	1866636					567042	Adolescent brain development and social cognitive deficits in early psychosis: Can intervention improve outcome?	330849	AUD	2009			1125690	Ghrelin receptor signaling in the brain links hunger to mood and motivation	721909	AUD	2017
	2023	16174142	4547131					566593	Uncoupled Research Fellowship	524687	AUD	2009			1183225	Assessing the Cost-Effectiveness of Prevention of High Body Mass Index and Eating Disorders in Australia: The ACE-HiBED project	398779	AUD	2019
								569259	Neurocognitive correlates of transition from ultra-high risk mental state to schizophrenia	1590053	AUD	2009			GA59420; MRF1178922	MAINSTREAM Centre for Health System Research & Translation in Eating Disorders: detection and intervention system-focused knowledge to drive better outcomes in mainstream care for eating disorders	3670400	AUD	2019
AUD $M	Year (cumulative)	Schizophrenia	EDs					DP0986621	Human Time Perception	421341	AUD	2009			GA59418; MRF1179321	Leveraging digital technology to reduce the prevalence and severity of eating disorders in Australia	1342548	AUD	2019
	2010	17.2764	1.40875					DP1096570	Latent inhibition: Behavioural characteristics and neural substrates	312610	AUD	2010			DE190101151	Designing augmented eating interfaces to promote mindful eating	419043	AUD	2019
	2011	26.949	1.5138					631406	Studying the molecular basis of schizophrenia in a large, globally competitive Indian sample	998040	AUD	2010			1159953	Establishing a biomarker for anorexia nervosa	662362	AUD	2019
	2012	36.7891	1.5138					631671	Identifying eQTLs and endophenotyping known CNVs in a large Australian schizophrenia sample	902473	AUD	2010			1158276	Addressing the Twin Blight of Obesity and Eating Disorders: A Longitudinal Shared Risk Factor Study and Pilot Intervention	261754	AUD	2019
	2013	49.9833	1.77823					635231	Schizophrenia: Prevention and treatment of atypical antipsychotic drug-induced obesity	413862	AUD	2010			1154974	Hunger-sensitive neural pathways influence appetite and behaviour	649175	AUD	2019
	2014	64.0942	3.37267					634328	Motor passivity symptoms in schizophrenia and mental representations of the body	220180	AUD	2010			2012929	Why do women overeat? Understanding the neural circuits driving stress-related eating	793515	AUD	2021
	2015	69.0797	4.08497					628884	Community functioning in early psychosis: Cognitive predictors and intervention via compensation to improve outcomes	302087	AUD	2010			2011334	Can psychedelics treat anorexia nervosa? Insights into the therapeutic effects of psilocybin in an animal model	770855	AUD	2021
	2016	81.4516	4.08497					628386	Research fellowship	1072127	AUD	2010			2002310	Bringing fields together: Identifying individuals at risk of eating disorders in weight management programs	594144	AUD	2021
	2017	90.0562	5.65148					567215	Gene - environment interactions as predictors of clinical outcome in At Risk Mental State	1033620	AUD	2010			2001722	Motivation for starvation: understanding the neurobiology of anorexia nervosa	773142	AUD	2021
	2018	102.689	5.65148					630471	Imaging genetics in schizophrenia and bipolar disorder: Adjudicating neurocognitive endophenotypes	569873	AUD	2010			2005717	Olanzapine for young PEople with aNorexia nervosa: An open-label feasibility study to test recruitment, treatment acceptance, adherence, safety, outcome measures and patients' experience to prepare for a randomised placebo-controlled trial (OPEN)	190799	AUD	2021
	2019	111.613	13.0555					631057	Molecular and cellular characterisation of schizophrenia associated dysfunction in microRNA biogenesis	496205	AUD	2010			1196948	Personalising the delivery of e-mental health interventions for eating disorders	632429	AUD	2021
	2020	111.613	13.0555					567216	Optimising current therapeutic approaches to schizophrenia: The OPTiMiSE consortium	1016659	AUD	2010			GA79785; MRF1193736	A Neural Systems Model to Optimize Treatment Outcomes in Binge Eating Populations	645205	AUD	2021
	2021	122.822	17.4556					LP110100513	Examination of the cognitive and biological circuitry underlying social-cognitive training in first episode psychosis	310388	AUD	2011			2022284	Understanding the interplay between eating disorders and weight management therapy	85964	AUD	2022
	2022	137.322	19.3223					FT100100689	Understanding the changes in brain chemistry associated with schizophrenia	844400	AUD	2011			2017139	Optimising metabolic and mental health in the management of adolescent obesity	605150	AUD	2022
	2023	153.496	23.8694					1004575	Celluar basis of cortico-cortical integration	349590	AUD	2011			GA217925; MRF2014783	PANOREXIA: A clinical trial of psilocybin-assisted psychotherapy in anorexia nervosa	1175522	AUD	2022
								1004822	GEM study: General and Emotional Cognition in first onset psychosis	385660	AUD	2011			2030216	Targeting outcomes of adolescent disordered eating: identifying and integrating novel molecular and biopsychosocial risk models	624126	AUD	2023
								1002118	Attentional processing in developmentally vitamin D deficient rats: Modelling the cognitive symptoms of schizophrenia	252911	AUD	2011			2025665	Revolutionising early intervention outcomes for youth with emerging eating disorders	2953040	AUD	2023
								1002240	Understanding the pathophysiology of schizophrenia, major depressive disorder and bipolar disorder as a basis for improving treatments	804106	AUD	2011			GA338202; MRF2026538	ScreenED: Developing and validating a universal eating disorder screening tool for children 5-12 years	969965	AUD	2023
								1016870	Integrated analysis of genome, epigenome, and transcriptome data in schizophrenia	417512	AUD	2011
								1013709	Positive allosteric modulation of metabotropic glutamate receptor 5; a novel approach for the treatment of schizophrenia and cognitive disorders	348428	AUD	2011
								1008046	SEZ6 AND NEURONAL CALCIUM SIGNALLING IN SYNAPSE DEVELOPMENT	617686	AUD	2011
								1007762	Selective Estrogen Receptor Modulators (SERMs) - A Potential New Treatment for women of child-bearing age with Psychotic Symptoms of Schizophrenia	210480	AUD	2011
								1007677	Neonatal vitamin D status and risk of schizophrenia: a replication in two independent samples	346400	AUD	2011
								1007593	Vulnerability markers in the association between cannabis and schizophrenia	515765	AUD	2011
								1008921	Cognitive control and brain connectivity disturbances in schizophrenia and obsessive-compulsive: Clarifying their nature, specificity, and consequences	498337	AUD	2011
								1008473	Understanding the mechanisms of functionally selective antipsychotic drugs: Implications for new generation antipsychotic drugs	371745	AUD	2011
								1008125	Neurexin and Neuroligin: A Code for Synaptic Development	349590	AUD	2011
								1009351	Follow-up of Healthy Lifestyles Intervention for Cardivascular Disease among People with a Psychotic Disorder	451537	AUD	2011
								1011796	Understanding new drug paradigms at M1 muscarinic receptors.	334054	AUD	2011
								628880	SPECT imaging of cortical muscarinic acetylcholine receptors in schizophrenia: is it a useful biomarker?	321947	AUD	2011
								1004129	Studying the interaction of Reelin deficiency and environmental factors in the development of schizophrenia using animal behavioural models	438696	AUD	2011
								1002995	Impaired anticipation of sensory events in schizophrenia.	307942	AUD	2011
								DP110100086	Resolving the Structures of Human Muscarinic M1 and M4 Receptors	222807	AUD	2011
								FT100100835	Gene-environment interactions mediating experience-dependent plasticity in the healthy and diseased brain	972598	AUD	2011
								DE120101743	Estrogens and schizophrenia: animal studies	427572	AUD	2012
								LP110200926	Sino-Australian neurogenetics initiative	741456	AUD	2012
								LP110200261	Improving the physical and oral health of people with severe mental illness: using Normalisation Process Theory to support new practices	425924	AUD	2012
								1045997	Long-term outcome of individuals who had a first-episode psychosis	1344905	AUD	2012
								1022794	A randomised trial examining the effectiveness of sympathetic nervous inhibition in alleviating the metabolic side effects of antipsychotic medications in patients with schizophrenia	477426	AUD	2012
								1021970	Developmental neurobiology of schizophrenia and translation into new treatments	611575	AUD	2012
								1024863	In vivo analysis of the molecular and neural mechanism that underly an association of miRNAs with mental disorders	593779	AUD	2012
								1024239	Developmental vitamin D deficiency and prefrontal cortical dysfunction	355570	AUD	2012
								1024201	Neogenin: a molecular determinant of neural progenitor polarity and function	569296	AUD	2012
								1034785	Experience-dependent cellular plasticity and cognitive deficits in mouse models of schizophrenia	444319	AUD	2012
								1020981	Molecular mechanisms of testosterone action on midbrain dopamine neuron differentiation.	339740	AUD	2012
								1026070	The effects of maternal infection on glutamate-related behavioural, electrophysiological and neuropathological measures relevant to schizophrenia	533136	AUD	2012
								1027741	Rates of psychosis onset in a high risk population	310360	AUD	2012
								1027493	Schizophrenia: Reversal of atypical antipsychotic drug-induced obesity and its related metabolic disorders	619854	AUD	2012
								1027258	Functional anisotropies in the processing of orientation and direction-of-motion by human visual cortex	366165	AUD	2012
								1038966	Investigation of Neuregulin precessing by beta-site APP cleaving enzyme and gamma secretase in schizophrenia	46715	AUD	2012
								1038786	Early Psychosis Workforce: development of core competencies for mental health professionals working in the field of early psychosis	128332	AUD	2012
								1036425	Simple cognitive behavioural treatment of the symptoms of trauma in first episode psychosis	173898	AUD	2012
								1039941	Identifying neuroanatomical sub-phenotypes of schizophrenia	60130	AUD	2012
								1039894	Reconceptualising neurophysiological biomarkers of schizophrenia: an investigation of the MMN/P3a complex in early psychotic disorders	46734	AUD	2012
								DP120101014	Moral reasoning and mental illness: towards a model of moral judgment and moral accountability	193275	AUD	2012
								FT110100631	Poor social functioning in schizophrenia: understanding its causes and developing better treatments	723847	AUD	2012
								DP120104117	Role of micro-RNAs in learning and memory of insects	306091	AUD	2012
								1056929	Modifiable risk factors for Serious Mental Illness - an integrated program.	3750000	AUD	2013
								1041895	Neurodevelopmental mechanisms and early intervention in psychiatric illness	652765	AUD	2013
								1048544	The Role of TGFB1 in the Pathophysiology of Late Stage Schizophrenia	612961	AUD	2013
								1047956	Statistical analyses of whole genome genotype data to better understand psychiatric disorders	543755	AUD	2013
								1046729	Overcoming barriers to improved physical health in people with severe mental illness	864659	AUD	2013
								1052304	Novel Approaches to the Targeting of GPCRs towards Improved Treatment of Schizophrenia	415218	AUD	2013
								1050504	Dopamine, frontal-subcortical circuits and risk for schizophrenia	671684	AUD	2013
								1049564	Rational Co-targeting of G protein-coupled receptors as a novel approach towards treating neuropsychiatric disorders	620399	AUD	2013
								1051891	Functional Recovery in First Episode Psychosis	459270	AUD	2013
								1051672	Epistatic genetic effects on neuroanatomical subtypes of schizophrenia	410141	AUD	2013
								1055392	Cognition in First Episode Psychosis: Mapping Relationships between Task Performance, Brain Changes and Symptoms	79734	AUD	2013
								1045643	Gene-Environment Interactions in Brain Disorders	459270	AUD	2013
								1045619	Muscarinic receptors in the human brain: In health and in sickness	394408	AUD	2013
								1044887	Investigating the interaction between BDNF and sex steroid hormones during adolescent development: relevance to schizophrenia	449049	AUD	2013
								1044777	Modeling early intervention in schizophrenia: role of BDNF	467371	AUD	2013
								1043045	Guidance mechanisms regulating the development of axonal projections from the cingulate cortex.	484237	AUD	2013
								1042429	Selective Estrogen Receptor Modulators - A New Adjunctive Treatment for Men with Schizophrenia?	816603	AUD	2013
								1042259	Early pharmacological intervention in an animal model of schizophrenia	438857	AUD	2013
								1044624	Roles of muscarinic M3 receptors in antipsychotic-induced metabolic side-effects: prevention and treatment of antipsychotic-induced insulin dysregulation	603825	AUD	2013
								1066779	The link between dopamine and brain circuit dysfunction in early psychosis	828633	AUD	2014
								1065742	Neuroinflammation in schizophrenia	447525	AUD	2014
								1064704	Antipsychotic medication in first-episode psychosis: An RCT to assess the risk-benefit ratio	1069630	AUD	2014
								1064582	Genome sequencing of families with schizophrenia	960312	AUD	2014
								1062826	Understanding adolescent neurodevelopment: relevance to schizophrenia	404884	AUD	2014
								1069487	Prediction error processing in schizophrenia	243447	AUD	2014
								1069226	Impact of inhibition on brain function	998710	AUD	2014
								1067795	Genetic analysis of de novo and inherited protein-coding sequence variation in schizophrenia	1319165	AUD	2014
								1067040	Fatty Acid Concentrations and Myelin Integrity in Young People at Ultra-High Risk of Psychosis	390879	AUD	2014
								1061998	Developing better models of outcome for psychotic disorders	447840	AUD	2014
								1061875	Carving psychosis at its biological joints	447840	AUD	2014
								1072662	Uncovering the role of hidden genes in brain disorders	330668	AUD	2014
								1075379	Developing biomarker tools to predict outcome for early psychosis	386686	AUD	2014
								1060664	Improving our understanding of hearing voices	481588	AUD	2014
								1061512	Dissecting the role of RYK in cortical neuron specification and schizophrenia	1039028	AUD	2014
								1057882	The Developmental vitamin D-deficiency animal model of schizophrenia:- Critical window for intervention and optimal dose	365811	AUD	2014
								1057883	Do the Developmental vitamin D-deficiency and maternal immune activation animal models of schizophrenia have convergent early pathways ?	669580	AUD	2014
								1065463	Application of intelligent conducting polymers for treating schizophrenia and allied disorders focusing on neuronal outgrowth, myelination and synaptogenesis	698314	AUD	2014
								1066144	Differential Changes in Cortical Tumour Necrosis Factor Signalling in Mood Disorders and Schizophrenia	642079	AUD	2014
								1067137	Characterisation and modelling of schizophrenia-associated dysregulation of miR-137 expression	581662	AUD	2014
								1072593	Identifying endophenotypes for schizophrenia and autism: a support vector machine learning approach	316450	AUD	2014
								1072057	Characterising and modulating corticostriatal connectivity in schizophrenia.	316450	AUD	2014
								1074555	PSYSCANâ Translating neuroimaging findings from research into clinical practice	376286	AUD	2014
								1072878	Interactions between developmental NMDA receptor dysfunction, genetic vulnerability and early-life stress in schizophrenia: studies of dysbindin mutant mice and living individuals at high risk of schizophrenia	347457	AUD	2014
								1081603	Epigenetic mechanisms of brain dysfunction in psychotic and mood disorders	601328	AUD	2015
								1078159	Does adult vitamin D deficiency increase vulnerability to social stress resulting in altered brain function?	319776	AUD	2015
								1080938	The impact of faulty relevance filtering in schizophrenia.	293257	AUD	2015
								1080606	Impact of social adversity on the developmental trajectory to mental illness: A study of a whole-population cohort of children at familial high-risk for psychotic disorders	789830	AUD	2015
								1090507	Distinguishing self from world: understanding the neural basis of schizophrenia	411768	AUD	2015
								1090716	Negative symptom formation in schizophrenia: An electrophysiological, neurophysiological and computational modelling investigation	374508	AUD	2015
								1088711	Novel therapeutics for the remediation of social deficits in psychiatric illness	579492	AUD	2015
								1083334	DISSECTING THE ROLE OF NEUROLIGINS IN COGNITION	510276	AUD	2015
								1089718	From brain maps to mechanisms: modeling the pathophysiology of schizophrenia	309436	AUD	2015
								1084890	Do people with disabilities access community-based palliative care services and does this service relieve hospitals and emergency departments: A study of the needs of people with intellectual disability, multiple sclerosis and schizophrenia.	369208	AUD	2015
								1082894	RESTORING COGNITIVE FUNCTION USING BRAIN STIMULATION: Investigating the neurobiological and neurocognitive effects of non-invasive brain stimulation in schizophrenia.	426557	AUD	2015
								1103209	Understanding the molecular basis of schizophrenia, bipolar disorders and major depressive disorders	137595	AUD	2016
								1112611	Repetitive transcranial magnetic stimulation treatment of auditory hallucinations in psychotic disorders: a clinical and neurobiological investigation	314644	AUD	2016
								1111428	Skill building interventions to address barriers to social inclusion for people with schizophrenia	251715	AUD	2016
								1111136	Cardiometabolic Health of People with Severe and Persistent Mental Illness	187322	AUD	2016
								1104371	GPR88 as a novel target for fronto-striatal dysfunction in schizophrenia	606966	AUD	2016
								1105445	Harnessing the human postmortem brain to elucidate changes in FK506 binding protein (FKBP5) in the neuropathology of severe psychiatric disorders	392052	AUD	2016
								1105374	Decoding Conserved Mechanisms That Control Neuronal Migration	526950	AUD	2016
								1108098	Understanding the role of sex hormones in mental illness	419180	AUD	2016
								1106370	Thalamocortical neural circuits in higher order cognitive and sensory processing	370860	AUD	2016
								1105825	Neurobiological â riskâ and â resilienceâ biomarkers of severe mental illness	926980	AUD	2016
								1109283	Maternal immune activation and adolescent exposure to cannabis in rodents: Do two developmental â hitsâ lead to schizophrenia-like changes in brain and behaviour?	636711	AUD	2016
								1098442	N-Acetyl Cysteine In Schizophrenia Resistant to Clozapine: A Double-Blind Randomised Placebo-Controlled Trial Targeting Negative Symptoms	981789	AUD	2016
								1098424	Allosteric Targeting Of The Dopamine D2 Receptor: A Novel Approach For The Treatment Of Parkinsonâ s Disease And Schizophrenia	469644	AUD	2016
								1101255	Investigating the aetiopathogenic role of autoantibodies against the M1 muscarinic acetylcholine receptor in patients with first episode of schizophrenia	830986	AUD	2016
								1103252	Resilient brain networks in patients with schizophrenia and their unaffected siblings	474226	AUD	2016
								1099709	Voltage gated calcium channels and vitamin D: exploring the convergent links between risk factors for schizophrenia	754288	AUD	2016
								1102628	An empirical framework for assessing mortality and morbidity in people with psychotic disorders: A 7-year prospective and 10-year retrospective follow-up of 2075 participants in the Survey of High Impact Psychosis (SHIP) using linked registers	751876	AUD	2016
								1102394	Does Antipsychotic Dose Reduction Lead to Better Functional Recovery in First Episode Psychosis: A Randomised Controlled Trial	2371552	AUD	2016
								1102012	Neuregulin 1 Type III Overexpression and Schizophrenia	651966	AUD	2016
								1088930	Personalizing antipsychotic medicines to improve patient outcomes in schizophrenia: Development of decision support tools using pharmacometabolomics and pharmacometrics	314646	AUD	2016
								1127440	Understanding the etiology of psychiatric disorders through whole genome analyses	470144	AUD	2017
								1126885	Gene-environment interactions modulating cortical and cognitive dysfunction	618300	AUD	2017
								1117724	Novel methods to study structural-functional connectivity in epilepsy and schizophrenia	697605	AUD	2017
								1117148	Molecular mediators, epigenetic modulators and therapeutic targets for cognitive disorders	763845	AUD	2017
								1117079	Neurobiology of schizophrenia and translation into new treatments	763845	AUD	2017
								1124724	A new animal model of the prodrome in schizophrenia. Enhanced Dopamine in Prodromal Schizophrenia (EDiPs)	571990	AUD	2017
								1124721	Maternal vitamin D supplementation in a maternal immune activation model of schizophrenia: mechanisms of prevention	523364	AUD	2017
								1125778	The efficacy of N-acetyl cysteine as an adjunctive treatment for first episode psychosis	2143069	AUD	2017
								1121334	Improving cardiovascular health and quality of life in people with severe mental illness: a randomised trial of a â partners in healthâ intervention	960320	AUD	2017
								1125915	Role of calcium-activated potassium channels in neuronal excitability, synaptic plasticity and sensory processing	612272	AUD	2017
								1128755	Neural computations for predictive coding in visual cortex	479832	AUD	2017
								1142045	Improving physical health outcomes for young people with psychotic disorders	189384	AUD	2018
								1139125	Quitlink: Accessible smoking cessation support for people living with severe and enduring mental illness	1141189	AUD	2018
								1148828	The Role of Dendritic mRNA Decay in Synaptic Plasticity & Cognition	408768	AUD	2018
								1147894	Network biomarkers of traumatic stress resilience and sensitivity	638407	AUD	2018
								1147644	Complete genomics for mechanistic insight and precision treatments of schizophrenia	1133341	AUD	2018
								1147207	Cognitive inflexibility and the development of pathological habits in brain diseases	871742	AUD	2018
								1146644	Cellular Modelling of Attention Deficit Hyperactivity Disorder (ADHD) Risk Genes	743340	AUD	2018
								1136829	Outcome prediction, stratification and novel treatments in individuals at Ultra High Risk of psychosis	774540	AUD	2018
								1141344	Assertive Care: a randomised trial to reduce cardiovascular risk for people with severe mental illness	1487357	AUD	2018
								1138795	Hyperactive mobile DNA in schizophrenia	725585	AUD	2018
								1138514	Leveraging record linkage for single-indication medications to boost recruitment in Psychiatric and Pharmaco- Genetics	1840595	AUD	2018
								1142801	Connectomic biotyping of schizophrenia patients	265053	AUD	2018
								1142424	Novel pathways toward improving relapse prediction in schizophrenia	318768	AUD	2018
								1137687	Can We Predict Psychosis and Can It Be Prevented?	640210	AUD	2018
								1139960	Dopamine neuron ontogeny: convergent neurobiological pathway for risk factors of schizophrenia	337214	AUD	2018
								1136344	Understanding illness trajectories and developing novel therapies for individuals with psychosis	640210	AUD	2018
								1144518	Can We Predict Psychosis and Can It Be Prevented?	476728	AUD	2018
								1188493	Dysregulation of the RNA regulatory matrix in schizophrenia	982622	AUD	2019
								1187652	Novel molecular mechanisms driving interneuron development	722700	AUD	2019
								1177370	Refining the synaptic pruning hypothesis of psychosis in humans	1213345	AUD	2019
								1176503	Neurite deficits, obesity and cortical thinning: Prevention and treatment in schizophrenia	1500000	AUD	2019
								1175754	Combining neuroimaging and stem cell modelling for profiling and prognosis in schizophrenia	639750	AUD	2019
								1159674	The complement cascade, cortical thinning and the development of psychosis	572182	AUD	2019
								1160399	Role of neuroinflammation and neurotransmitter systems in the improved cognition induced by estrogen receptor modulation	712518	AUD	2019
								1161407	Identifying and treating patients with psychosis who are positive to anti-neuronal antibodies	810745	AUD	2019
								1156733	Functional disconnections in schizophrenia	642013	AUD	2019
								1165850	Investigating the neuro-developmental role of schizophrenia-associated genes using the zebrafish.	481890	AUD	2019
								1168138	Mitigating the impact of the media on stigmatising attitudes towards people with severe mental illness	96492	AUD	2019
								1162867	Antipsychotics and Osteoporosis: Mechanisms and Clinical Consequences	550097	AUD	2019
								2012805	Novel roles for NMDA receptors in cortical processing	552737	AUD	2021
								2009237	Neuroinflammation in schizophrenia	2427015	AUD	2021
								2004067	Establishing the neural basis of auditory-verbal hallucinations in schizophrenia	563020	AUD	2021
								2003933	Perceiving is believing: Perceptual inference anomalies in schizophrenia.	344824	AUD	2021
								2003392	Predicting clozapine treatment response in psychotic illness	721526	AUD	2021
								2001907	Betacellulin: defining a novel sub-type in schizophrenia	907515	AUD	2021
								2000893	ARX- A hub gene for a common biological pathway in schizophrenia	707974	AUD	2021
								2000779	Characterising the Muscarinic Receptor Deficit in Schizophrenia	476543	AUD	2021
								1196841	Elucidating the pathological role and predictive value of mental health disorder risk genes	1562250	AUD	2021
								1196508	Developing Novel Preclinical Models for Neurodevelopmental Disorders - From Bedside to Bench	1714215	AUD	2021
								1194635	Reducing the mortality gap for people with schizophrenia	1231125	AUD	2021
								2022585	Development of novel GPR52 agonists for the treatment of schizophrenia	779955	AUD	2022
								2020289	Modulation of the M4 muscarinic receptor for the treatment of schizophrenia	1807677	AUD	2022
								2017578	Structural biology and protein engineering to accelerate rational development of novel antipsychotics	605150	AUD	2022
								2017131	Development of a bench to bedside platform for novel therapy development for psychiatric disorders	3249688	AUD	2022
								2018165	PSYCH-STRATA - A Stratified Treatment Algorithm in Psychiatry: A program on stratified pharmacogenomics in severe mental illness	498335	AUD	2022
								GA268449; MRF2017861	Drug discovery for schizophrenia using patient-derived stem cells	1425156	AUD	2022
								GA233215; MRFAR000034	Validating cognitive screening for first-episode psychosis - CogScreen	2294990	AUD	2022
								GA217920; MRF2014887	SWiMS - Schizophrenia Weight, Metformin and Semaglutide: A double blind double dummy placebo controlled multi-centre RCT	3839117	AUD	2022
								2032021	Metabolic Underpinnings of Susceptibility to Adverse Childhood Experiences	499484	AUD	2023
								2028652	Intranasal delivery of clozapine to reduce side-effects: The preclinical evidence	851810	AUD	2023
								2030395	Neural underpinnings of maladaptive decision making in mental disorders	988132	AUD	2023
								2026484	The Prediction and Treatment of Early Stage Psychosis: Sharpening the Tools, Broadening the Target, and Innovating the Interventions	2897165	AUD	2023
								2026339	Negative symptoms and metabolic abnormalities in early psychosis	2897165	AUD	2023
								2026318	Using artificial intelligence to understand impaired sensory processing in autism	641551	AUD	2023
								2025656	Using genetically informed precision medicine to improve the treatment of schizophrenia	2897165	AUD	2023
								2030958	Biological predictors of clinical, functional, social and cognitive responses to clozapine	121196	AUD	2023
								2025098	Self-care of Multimorbidity in schizophrenia supported by Peer workers: a Co-designed health Information Technology (SiMPlicITy)	1184994	AUD	2023
								GA289064; MRF2018748	The Cannabidiol First-Episode Psychosis Study	2604231	AUD	2023
								GA289123; MRF2023060	Improving quality of life in adults with severe mental illness	591249	AUD	2023
										153495924
